# Supplementary material for: Estimating the influence of the network topology on the agility of food supply chains
Source: PLoS One. 2019 Jul 10;14(7):e0218958. doi: 10.1371/journal.pone.0218958 (PMC6619664; doi:10.1371/journal.pone.0218958)
Supplement: S1 File — (CSV) [file pone.0218958.s001.csv]

	OFR	Time	dist
1	1	1	Uniform (W and R)
2	1	1	Uniform (W and R)
3	1	1	Uniform (W and R)
4	1	1	Uniform (W and R)
5	1	1	Uniform (W and R)
6	1	1	Uniform (W and R)
7	1	1	Uniform (W and R)
8	1	1	Uniform (W and R)
9	1	1	Uniform (W and R)
10	1	1	Uniform (W and R)
11	1	1	Uniform (W and R)
12	1	1	Uniform (W and R)
13	1	1	Uniform (W and R)
14	1	1	Uniform (W and R)
15	1	1	Uniform (W and R)
16	1	1	Uniform (W and R)
17	1	1	Uniform (W and R)
18	1	1	Uniform (W and R)
19	1	1	Uniform (W and R)
20	1	1	Uniform (W and R)
21	1	1	Uniform (W and R)
22	1	1	Uniform (W and R)
23	1	1	Uniform (W and R)
24	1	1	Uniform (W and R)
25	1	1	Uniform (W and R)
26	1	1	Uniform (W and R)
27	1	1	Uniform (W and R)
28	1	1	Uniform (W and R)
29	1	1	Uniform (W and R)
30	1	1	Uniform (W and R)
31	1	1	Uniform (W and R)
32	1	1	Uniform (W and R)
33	1	1	Uniform (W and R)
34	1	1	Uniform (W and R)
35	1	1	Uniform (W and R)
36	1	1	Uniform (W and R)
37	1	1	Uniform (W and R)
38	1	1	Uniform (W and R)
39	1	1	Uniform (W and R)
40	1	1	Uniform (W and R)
41	1	1	Uniform (W and R)
42	1	1	Uniform (W and R)
43	1	1	Uniform (W and R)
44	1	1	Uniform (W and R)
45	1	1	Uniform (W and R)
46	1	1	Uniform (W and R)
47	1	1	Uniform (W and R)
48	1	1	Uniform (W and R)
49	1	1	Uniform (W and R)
50	1	1	Uniform (W and R)
51	1	1	Uniform (W and R)
52	1	1	Uniform (W and R)
53	1	1	Uniform (W and R)
54	1	1	Uniform (W and R)
55	1	1	Uniform (W and R)
56	1	1	Uniform (W and R)
57	1	1	Uniform (W and R)
58	1	1	Uniform (W and R)
59	1	1	Uniform (W and R)
60	1	1	Uniform (W and R)
61	1	1	Uniform (W and R)
62	1	1	Uniform (W and R)
63	1	1	Uniform (W and R)
64	1	1	Uniform (W and R)
65	1	1	Uniform (W and R)
66	1	1	Uniform (W and R)
67	1	1	Uniform (W and R)
68	1	1	Uniform (W and R)
69	1	1	Uniform (W and R)
70	1	1	Uniform (W and R)
71	1	1	Uniform (W and R)
72	1	1	Uniform (W and R)
73	1	1	Uniform (W and R)
74	1	1	Uniform (W and R)
75	1	1	Uniform (W and R)
76	1	1	Uniform (W and R)
77	1	1	Uniform (W and R)
78	1	1	Uniform (W and R)
79	1	1	Uniform (W and R)
80	1	1	Uniform (W and R)
81	1	1	Uniform (W and R)
82	1	1	Uniform (W and R)
83	1	1	Uniform (W and R)
84	1	1	Uniform (W and R)
85	1	1	Uniform (W and R)
86	1	1	Uniform (W and R)
87	1	1	Uniform (W and R)
88	1	1	Uniform (W and R)
89	1	1	Uniform (W and R)
90	1	1	Uniform (W and R)
91	1	1	Uniform (W and R)
92	1	1	Uniform (W and R)
93	1	1	Uniform (W and R)
94	1	1	Uniform (W and R)
95	1	1	Uniform (W and R)
96	1	1	Uniform (W and R)
97	1	1	Uniform (W and R)
98	1	1	Uniform (W and R)
99	1	1	Uniform (W and R)
100	1	1	Uniform (W and R)
101	1	1	Uniform (W and R)
102	1	1	Uniform (W and R)
103	1	1	Uniform (W and R)
104	1	1	Uniform (W and R)
105	1	1	Uniform (W and R)
106	1	1	Uniform (W and R)
107	1	1	Uniform (W and R)
108	1	1	Uniform (W and R)
109	1	1	Uniform (W and R)
110	1	1	Uniform (W and R)
111	1	1	Uniform (W and R)
112	1	1	Uniform (W and R)
113	1	1	Uniform (W and R)
114	1	1	Uniform (W and R)
115	1	1	Uniform (W and R)
116	1	1	Uniform (W and R)
117	1	1	Uniform (W and R)
118	1	1	Uniform (W and R)
119	1	1	Uniform (W and R)
120	1	1	Uniform (W and R)
121	1	1	Uniform (W and R)
122	1	1	Uniform (W and R)
123	1	1	Uniform (W and R)
124	1	1	Uniform (W and R)
125	1	1	Uniform (W and R)
126	1	1	Uniform (W and R)
127	1	1	Uniform (W and R)
128	1	1	Uniform (W and R)
129	1	1	Uniform (W and R)
130	1	1	Uniform (W and R)
131	1	1	Uniform (W and R)
132	1	1	Uniform (W and R)
133	1	1	Uniform (W and R)
134	1	1	Uniform (W and R)
135	1	1	Uniform (W and R)
136	1	1	Uniform (W and R)
137	1	1	Uniform (W and R)
138	1	1	Uniform (W and R)
139	1	1	Uniform (W and R)
140	1	1	Uniform (W and R)
141	1	1	Uniform (W and R)
142	1	1	Uniform (W and R)
143	1	1	Uniform (W and R)
144	1	1	Uniform (W and R)
145	1	1	Uniform (W and R)
146	1	1	Uniform (W and R)
147	1	1	Uniform (W and R)
148	1	1	Uniform (W and R)
149	1	1	Uniform (W and R)
150	1	1	Uniform (W and R)
151	1	1	Uniform (W and R)
152	1	1	Uniform (W and R)
153	1	1	Uniform (W and R)
154	1	1	Uniform (W and R)
155	1	1	Uniform (W and R)
156	1	1	Uniform (W and R)
157	1	1	Uniform (W and R)
158	1	1	Uniform (W and R)
159	1	1	Uniform (W and R)
160	1	1	Uniform (W and R)
161	1	1	Uniform (W and R)
162	1	1	Uniform (W and R)
163	1	1	Uniform (W and R)
164	1	1	Uniform (W and R)
165	1	1	Uniform (W and R)
166	1	1	Uniform (W and R)
167	1	1	Uniform (W and R)
168	1	1	Uniform (W and R)
169	1	1	Uniform (W and R)
170	1	1	Uniform (W and R)
171	1	1	Uniform (W and R)
172	1	1	Uniform (W and R)
173	1	1	Uniform (W and R)
174	1	1	Uniform (W and R)
175	1	1	Uniform (W and R)
176	1	1	Uniform (W and R)
177	1	1	Uniform (W and R)
178	1	1	Uniform (W and R)
179	1	1	Uniform (W and R)
180	1	1	Uniform (W and R)
181	1	1	Uniform (W and R)
182	1	1	Uniform (W and R)
183	1	1	Uniform (W and R)
184	1	1	Uniform (W and R)
185	1	1	Uniform (W and R)
186	1	1	Uniform (W and R)
187	1	1	Uniform (W and R)
188	1	1	Uniform (W and R)
189	1	1	Uniform (W and R)
190	1	1	Uniform (W and R)
191	1	1	Uniform (W and R)
192	1	1	Uniform (W and R)
193	1	1	Uniform (W and R)
194	1	1	Uniform (W and R)
195	1	1	Uniform (W and R)
196	1	1	Uniform (W and R)
197	1	1	Uniform (W and R)
198	1	1	Uniform (W and R)
199	1	1	Uniform (W and R)
200	1	1	Uniform (W and R)
201	1	1	Uniform (W and R)
202	1	1	Uniform (W and R)
203	1	1	Uniform (W and R)
204	1	1	Uniform (W and R)
205	1	1	Uniform (W and R)
206	1	1	Uniform (W and R)
207	1	1	Uniform (W and R)
208	1	1	Uniform (W and R)
209	1	1	Uniform (W and R)
210	1	1	Uniform (W and R)
211	1	1	Uniform (W and R)
212	1	1	Uniform (W and R)
213	1	1	Uniform (W and R)
214	1	1	Uniform (W and R)
215	1	1	Uniform (W and R)
216	1	1	Uniform (W and R)
217	1	1	Uniform (W and R)
218	1	1	Uniform (W and R)
219	1	1	Uniform (W and R)
220	1	1	Uniform (W and R)
221	1	1	Uniform (W and R)
222	1	1	Uniform (W and R)
223	1	1	Uniform (W and R)
224	1	1	Uniform (W and R)
225	1	1	Uniform (W and R)
226	1	1	Uniform (W and R)
227	1	1	Uniform (W and R)
228	1	1	Uniform (W and R)
229	1	1	Uniform (W and R)
230	1	1	Uniform (W and R)
231	1	1	Uniform (W and R)
232	1	1	Uniform (W and R)
233	1	1	Uniform (W and R)
234	1	1	Uniform (W and R)
235	1	1	Uniform (W and R)
236	1	1	Uniform (W and R)
237	1	1	Uniform (W and R)
238	1	1	Uniform (W and R)
239	1	1	Uniform (W and R)
240	1	1	Uniform (W and R)
241	1	1	Uniform (W and R)
242	1	1	Uniform (W and R)
243	1	1	Uniform (W and R)
244	1	1	Uniform (W and R)
245	1	1	Uniform (W and R)
246	1	1	Uniform (W and R)
247	1	1	Uniform (W and R)
248	1	1	Uniform (W and R)
249	1	1	Uniform (W and R)
250	1	1	Uniform (W and R)
251	1	1	Uniform (W and R)
252	1	1	Uniform (W and R)
253	1	1	Uniform (W and R)
254	1	1	Uniform (W and R)
255	1	1	Uniform (W and R)
256	1	1	Uniform (W and R)
257	1	1	Uniform (W and R)
258	1	1	Uniform (W and R)
259	1	1	Uniform (W and R)
260	1	1	Uniform (W and R)
261	1	1	Uniform (W and R)
262	1	1	Uniform (W and R)
263	1	1	Uniform (W and R)
264	1	1	Uniform (W and R)
265	1	1	Uniform (W and R)
266	1	1	Uniform (W and R)
267	1	1	Uniform (W and R)
268	1	1	Uniform (W and R)
269	1	1	Uniform (W and R)
270	1	1	Uniform (W and R)
271	1	1	Uniform (W and R)
272	1	1	Uniform (W and R)
273	1	1	Uniform (W and R)
274	1	1	Uniform (W and R)
275	1	1	Uniform (W and R)
276	1	1	Uniform (W and R)
277	1	1	Uniform (W and R)
278	1	1	Uniform (W and R)
279	1	1	Uniform (W and R)
280	1	1	Uniform (W and R)
281	1	1	Uniform (W and R)
282	1	1	Uniform (W and R)
283	1	1	Uniform (W and R)
284	1	1	Uniform (W and R)
285	1	1	Uniform (W and R)
286	1	1	Uniform (W and R)
287	1	1	Uniform (W and R)
288	1	1	Uniform (W and R)
289	1	1	Uniform (W and R)
290	1	1	Uniform (W and R)
291	1	1	Uniform (W and R)
292	1	1	Uniform (W and R)
293	1	1	Uniform (W and R)
294	1	1	Uniform (W and R)
295	1	1	Uniform (W and R)
296	1	1	Uniform (W and R)
297	1	1	Uniform (W and R)
298	1	1	Uniform (W and R)
299	1	1	Uniform (W and R)
300	1	1	Uniform (W and R)
301	1	1	Uniform (W and R)
302	1	1	Uniform (W and R)
303	1	1	Uniform (W and R)
304	1	1	Uniform (W and R)
305	1	1	Uniform (W and R)
306	1	1	Uniform (W and R)
307	1	1	Uniform (W and R)
308	1	1	Uniform (W and R)
309	1	1	Uniform (W and R)
310	1	1	Uniform (W and R)
311	1	1	Uniform (W and R)
312	1	1	Uniform (W and R)
313	1	1	Uniform (W and R)
314	1	1	Uniform (W and R)
315	1	1	Uniform (W and R)
316	1	1	Uniform (W and R)
317	1	1	Uniform (W and R)
318	1	1	Uniform (W and R)
319	1	1	Uniform (W and R)
320	1	1	Uniform (W and R)
321	1	1	Uniform (W and R)
322	1	1	Uniform (W and R)
323	1	1	Uniform (W and R)
324	1	1	Uniform (W and R)
325	1	1	Uniform (W and R)
326	1	1	Uniform (W and R)
327	1	1	Uniform (W and R)
328	1	1	Uniform (W and R)
329	1	1	Uniform (W and R)
330	1	1	Uniform (W and R)
331	1	1	Uniform (W and R)
332	1	1	Uniform (W and R)
333	1	1	Uniform (W and R)
334	1	1	Uniform (W and R)
335	1	1	Uniform (W and R)
336	1	1	Uniform (W and R)
337	1	1	Uniform (W and R)
338	1	1	Uniform (W and R)
339	1	1	Uniform (W and R)
340	1	1	Uniform (W and R)
341	1	1	Uniform (W and R)
342	1	1	Uniform (W and R)
343	1	1	Uniform (W and R)
344	1	1	Uniform (W and R)
345	1	1	Uniform (W and R)
346	1	1	Uniform (W and R)
347	1	1	Uniform (W and R)
348	1	1	Uniform (W and R)
349	1	1	Uniform (W and R)
350	1	1	Uniform (W and R)
351	1	1	Uniform (W and R)
352	1	1	Uniform (W and R)
353	1	1	Uniform (W and R)
354	1	1	Uniform (W and R)
355	1	1	Uniform (W and R)
356	1	1	Uniform (W and R)
357	1	1	Uniform (W and R)
358	1	1	Uniform (W and R)
359	1	1	Uniform (W and R)
360	1	1	Uniform (W and R)
361	1	1	Uniform (W and R)
362	1	1	Uniform (W and R)
363	1	1	Uniform (W and R)
364	1	1	Uniform (W and R)
365	1	1	Uniform (W and R)
366	1	1	Uniform (W and R)
367	1	1	Uniform (W and R)
368	1	1	Uniform (W and R)
369	1	1	Uniform (W and R)
370	1	1	Uniform (W and R)
371	1	1	Uniform (W and R)
372	1	1	Uniform (W and R)
373	1	1	Uniform (W and R)
374	1	1	Uniform (W and R)
375	1	1	Uniform (W and R)
376	1	1	Uniform (W and R)
377	1	1	Uniform (W and R)
378	1	1	Uniform (W and R)
379	1	1	Uniform (W and R)
380	1	1	Uniform (W and R)
381	1	1	Uniform (W and R)
382	1	1	Uniform (W and R)
383	1	1	Uniform (W and R)
384	1	1	Uniform (W and R)
385	1	1	Uniform (W and R)
386	1	1	Uniform (W and R)
387	1	1	Uniform (W and R)
388	1	1	Uniform (W and R)
389	1	1	Uniform (W and R)
390	1	1	Uniform (W and R)
391	1	1	Uniform (W and R)
392	1	1	Uniform (W and R)
393	1	1	Uniform (W and R)
394	1	1	Uniform (W and R)
395	1	1	Uniform (W and R)
396	1	1	Uniform (W and R)
397	1	1	Uniform (W and R)
398	1	1	Uniform (W and R)
399	1	1	Uniform (W and R)
400	1	1	Uniform (W and R)
401	1	1	Uniform (W and R)
402	1	1	Uniform (W and R)
403	1	1	Uniform (W and R)
404	1	1	Uniform (W and R)
405	1	1	Uniform (W and R)
406	1	1	Uniform (W and R)
407	1	1	Uniform (W and R)
408	1	1	Uniform (W and R)
409	1	1	Uniform (W and R)
410	1	1	Uniform (W and R)
411	1	1	Uniform (W and R)
412	1	1	Uniform (W and R)
413	1	1	Uniform (W and R)
414	1	1	Uniform (W and R)
415	1	1	Uniform (W and R)
416	1	1	Uniform (W and R)
417	1	1	Uniform (W and R)
418	1	1	Uniform (W and R)
419	1	1	Uniform (W and R)
420	1	1	Uniform (W and R)
421	1	1	Uniform (W and R)
422	1	1	Uniform (W and R)
423	1	1	Uniform (W and R)
424	1	1	Uniform (W and R)
425	1	1	Uniform (W and R)
426	1	1	Uniform (W and R)
427	1	1	Uniform (W and R)
428	1	1	Uniform (W and R)
429	1	1	Uniform (W and R)
430	1	1	Uniform (W and R)
431	1	1	Uniform (W and R)
432	1	1	Uniform (W and R)
433	1	1	Uniform (W and R)
434	1	1	Uniform (W and R)
435	1	1	Uniform (W and R)
436	1	1	Uniform (W and R)
437	1	1	Uniform (W and R)
438	1	1	Uniform (W and R)
439	1	1	Uniform (W and R)
440	1	1	Uniform (W and R)
441	1	1	Uniform (W and R)
442	1	1	Uniform (W and R)
443	1	1	Uniform (W and R)
444	1	1	Uniform (W and R)
445	1	1	Uniform (W and R)
446	1	1	Uniform (W and R)
447	1	1	Uniform (W and R)
448	1	1	Uniform (W and R)
449	1	1	Uniform (W and R)
450	1	1	Uniform (W and R)
451	1	1	Uniform (W and R)
452	1	1	Uniform (W and R)
453	1	1	Uniform (W and R)
454	1	1	Uniform (W and R)
455	1	1	Uniform (W and R)
456	1	1	Uniform (W and R)
457	1	1	Uniform (W and R)
458	1	1	Uniform (W and R)
459	1	1	Uniform (W and R)
460	1	1	Uniform (W and R)
461	1	1	Uniform (W and R)
462	1	1	Uniform (W and R)
463	1	1	Uniform (W and R)
464	1	1	Uniform (W and R)
465	1	1	Uniform (W and R)
466	1	1	Uniform (W and R)
467	1	1	Uniform (W and R)
468	1	1	Uniform (W and R)
469	1	1	Uniform (W and R)
470	1	1	Uniform (W and R)
471	1	1	Uniform (W and R)
472	1	1	Uniform (W and R)
473	1	1	Uniform (W and R)
474	1	1	Uniform (W and R)
475	1	1	Uniform (W and R)
476	1	1	Uniform (W and R)
477	1	1	Uniform (W and R)
478	1	1	Uniform (W and R)
479	1	1	Uniform (W and R)
480	1	1	Uniform (W and R)
481	1	1	Uniform (W and R)
482	1	1	Uniform (W and R)
483	1	1	Uniform (W and R)
484	1	1	Uniform (W and R)
485	1	1	Uniform (W and R)
486	1	1	Uniform (W and R)
487	1	1	Uniform (W and R)
488	1	1	Uniform (W and R)
489	1	1	Uniform (W and R)
490	1	1	Uniform (W and R)
491	1	1	Uniform (W and R)
492	1	1	Uniform (W and R)
493	1	1	Uniform (W and R)
494	1	1	Uniform (W and R)
495	1	1	Uniform (W and R)
496	1	1	Uniform (W and R)
497	1	1	Uniform (W and R)
498	1	1	Uniform (W and R)
499	1	1	Uniform (W and R)
500	1	1	Uniform (W and R)
501	1	1	Uniform (W and R)
502	1	1	Uniform (W and R)
503	1	1	Uniform (W and R)
504	1	1	Uniform (W and R)
505	1	1	Uniform (W and R)
506	1	1	Uniform (W and R)
507	1	1	Uniform (W and R)
508	1	1	Uniform (W and R)
509	1	1	Uniform (W and R)
510	1	1	Uniform (W and R)
511	1	1	Uniform (W and R)
512	1	1	Uniform (W and R)
513	1	1	Uniform (W and R)
514	1	1	Uniform (W and R)
515	1	1	Uniform (W and R)
516	1	1	Uniform (W and R)
517	1	1	Uniform (W and R)
518	1	1	Uniform (W and R)
519	1	1	Uniform (W and R)
520	1	1	Uniform (W and R)
521	1	1	Uniform (W and R)
522	1	1	Uniform (W and R)
523	1	1	Uniform (W and R)
524	1	1	Uniform (W and R)
525	1	1	Uniform (W and R)
526	1	1	Uniform (W and R)
527	1	1	Uniform (W and R)
528	1	1	Uniform (W and R)
529	1	1	Uniform (W and R)
530	1	1	Uniform (W and R)
531	1	1	Uniform (W and R)
532	1	1	Uniform (W and R)
533	1	1	Uniform (W and R)
534	1	1	Uniform (W and R)
535	1	1	Uniform (W and R)
536	1	1	Uniform (W and R)
537	1	1	Uniform (W and R)
538	1	1	Uniform (W and R)
539	1	1	Uniform (W and R)
540	1	1	Uniform (W and R)
541	1	1	Uniform (W and R)
542	1	1	Uniform (W and R)
543	1	1	Uniform (W and R)
544	1	1	Uniform (W and R)
545	1	1	Uniform (W and R)
546	1	1	Uniform (W and R)
547	1	1	Uniform (W and R)
548	1	1	Uniform (W and R)
549	1	1	Uniform (W and R)
550	1	1	Uniform (W and R)
551	1	1	Uniform (W and R)
552	1	1	Uniform (W and R)
553	1	1	Uniform (W and R)
554	1	1	Uniform (W and R)
555	1	1	Uniform (W and R)
556	1	1	Uniform (W and R)
557	1	1	Uniform (W and R)
558	1	1	Uniform (W and R)
559	1	1	Uniform (W and R)
560	1	1	Uniform (W and R)
561	1	1	Uniform (W and R)
562	1	1	Uniform (W and R)
563	1	1	Uniform (W and R)
564	1	1	Uniform (W and R)
565	1	1	Uniform (W and R)
566	1	1	Uniform (W and R)
567	1	1	Uniform (W and R)
568	1	1	Uniform (W and R)
569	1	1	Uniform (W and R)
570	1	1	Uniform (W and R)
571	1	1	Uniform (W and R)
572	1	1	Uniform (W and R)
573	1	1	Uniform (W and R)
574	1	1	Uniform (W and R)
575	1	1	Uniform (W and R)
576	1	1	Uniform (W and R)
577	1	1	Uniform (W and R)
578	1	1	Uniform (W and R)
579	1	1	Uniform (W and R)
580	1	1	Uniform (W and R)
581	1	1	Uniform (W and R)
582	1	1	Uniform (W and R)
583	1	1	Uniform (W and R)
584	1	1	Uniform (W and R)
585	1	1	Uniform (W and R)
586	1	1	Uniform (W and R)
587	1	1	Uniform (W and R)
588	1	1	Uniform (W and R)
589	1	1	Uniform (W and R)
590	1	1	Uniform (W and R)
591	1	1	Uniform (W and R)
592	1	1	Uniform (W and R)
593	1	1	Uniform (W and R)
594	1	1	Uniform (W and R)
595	1	1	Uniform (W and R)
596	1	1	Uniform (W and R)
597	1	1	Uniform (W and R)
598	1	1	Uniform (W and R)
599	1	1	Uniform (W and R)
600	1	1	Uniform (W and R)
601	1	1	Uniform (W and R)
602	1	1	Uniform (W and R)
603	1	1	Uniform (W and R)
604	1	1	Uniform (W and R)
605	1	1	Uniform (W and R)
606	1	1	Uniform (W and R)
607	1	1	Uniform (W and R)
608	1	1	Uniform (W and R)
609	1	1	Uniform (W and R)
610	1	1	Uniform (W and R)
611	1	1	Uniform (W and R)
612	1	1	Uniform (W and R)
613	1	1	Uniform (W and R)
614	1	1	Uniform (W and R)
615	1	1	Uniform (W and R)
616	1	1	Uniform (W and R)
617	1	1	Uniform (W and R)
618	1	1	Uniform (W and R)
619	1	1	Uniform (W and R)
620	1	1	Uniform (W and R)
621	1	1	Uniform (W and R)
622	1	1	Uniform (W and R)
623	1	1	Uniform (W and R)
624	1	1	Uniform (W and R)
625	1	1	Uniform (W and R)
626	1	1	Uniform (W and R)
627	1	1	Uniform (W and R)
628	1	1	Uniform (W and R)
629	1	1	Uniform (W and R)
630	1	1	Uniform (W and R)
631	1	1	Uniform (W and R)
632	1	1	Uniform (W and R)
633	1	1	Uniform (W and R)
634	1	1	Uniform (W and R)
635	1	1	Uniform (W and R)
636	1	1	Uniform (W and R)
637	1	1	Uniform (W and R)
638	1	1	Uniform (W and R)
639	1	1	Uniform (W and R)
640	1	1	Uniform (W and R)
641	1	1	Uniform (W and R)
642	1	1	Uniform (W and R)
643	1	1	Uniform (W and R)
644	1	1	Uniform (W and R)
645	1	1	Uniform (W and R)
646	1	1	Uniform (W and R)
647	1	1	Uniform (W and R)
648	1	1	Uniform (W and R)
649	1	1	Uniform (W and R)
650	1	1	Uniform (W and R)
651	1	1	Uniform (W and R)
652	1	1	Uniform (W and R)
653	1	1	Uniform (W and R)
654	1	1	Uniform (W and R)
655	1	1	Uniform (W and R)
656	1	1	Uniform (W and R)
657	1	1	Uniform (W and R)
658	1	1	Uniform (W and R)
659	1	1	Uniform (W and R)
660	1	1	Uniform (W and R)
661	1	1	Uniform (W and R)
662	1	1	Uniform (W and R)
663	1	1	Uniform (W and R)
664	1	1	Uniform (W and R)
665	1	1	Uniform (W and R)
666	1	1	Uniform (W and R)
667	1	1	Uniform (W and R)
668	1	1	Uniform (W and R)
669	1	1	Uniform (W and R)
670	1	1	Uniform (W and R)
671	1	1	Uniform (W and R)
672	1	1	Uniform (W and R)
673	1	1	Uniform (W and R)
674	1	1	Uniform (W and R)
675	1	1	Uniform (W and R)
676	1	1	Uniform (W and R)
677	1	1	Uniform (W and R)
678	1	1	Uniform (W and R)
679	1	1	Uniform (W and R)
680	1	1	Uniform (W and R)
681	1	1	Uniform (W and R)
682	1	1	Uniform (W and R)
683	1	1	Uniform (W and R)
684	1	1	Uniform (W and R)
685	1	1	Uniform (W and R)
686	1	1	Uniform (W and R)
687	1	1	Uniform (W and R)
688	1	1	Uniform (W and R)
689	1	1	Uniform (W and R)
690	1	1	Uniform (W and R)
691	1	1	Uniform (W and R)
692	1	1	Uniform (W and R)
693	1	1	Uniform (W and R)
694	1	1	Uniform (W and R)
695	1	1	Uniform (W and R)
696	1	1	Uniform (W and R)
697	1	1	Uniform (W and R)
698	1	1	Uniform (W and R)
699	1	1	Uniform (W and R)
700	1	1	Uniform (W and R)
701	1	1	Uniform (W and R)
702	1	1	Uniform (W and R)
703	1	1	Uniform (W and R)
704	1	1	Uniform (W and R)
705	1	1	Uniform (W and R)
706	1	1	Uniform (W and R)
707	1	1	Uniform (W and R)
708	1	1	Uniform (W and R)
709	1	1	Uniform (W and R)
710	1	1	Uniform (W and R)
711	1	1	Uniform (W and R)
712	1	1	Uniform (W and R)
713	1	1	Uniform (W and R)
714	1	1	Uniform (W and R)
715	1	1	Uniform (W and R)
716	1	1	Uniform (W and R)
717	1	1	Uniform (W and R)
718	1	1	Uniform (W and R)
719	1	1	Uniform (W and R)
720	1	1	Uniform (W and R)
721	1	1	Uniform (W and R)
722	1	1	Uniform (W and R)
723	1	1	Uniform (W and R)
724	1	1	Uniform (W and R)
725	1	1	Uniform (W and R)
726	1	1	Uniform (W and R)
727	1	1	Uniform (W and R)
728	1	1	Uniform (W and R)
729	1	1	Uniform (W and R)
730	1	1	Uniform (W and R)
731	1	1	Uniform (W and R)
732	1	1	Uniform (W and R)
733	1	1	Uniform (W and R)
734	1	1	Uniform (W and R)
735	1	1	Uniform (W and R)
736	1	1	Uniform (W and R)
737	1	1	Uniform (W and R)
738	1	1	Uniform (W and R)
739	1	1	Uniform (W and R)
740	1	1	Uniform (W and R)
741	1	1	Uniform (W and R)
742	1	1	Uniform (W and R)
743	1	1	Uniform (W and R)
744	1	1	Uniform (W and R)
745	1	1	Uniform (W and R)
746	1	1	Uniform (W and R)
747	1	1	Uniform (W and R)
748	1	1	Uniform (W and R)
749	1	1	Uniform (W and R)
750	1	1	Uniform (W and R)
751	1	1	Uniform (W and R)
752	1	1	Uniform (W and R)
753	1	1	Uniform (W and R)
754	1	1	Uniform (W and R)
755	1	1	Uniform (W and R)
756	1	1	Uniform (W and R)
757	1	1	Uniform (W and R)
758	1	1	Uniform (W and R)
759	1	1	Uniform (W and R)
760	1	1	Uniform (W and R)
761	1	1	Uniform (W and R)
762	1	1	Uniform (W and R)
763	1	1	Uniform (W and R)
764	1	1	Uniform (W and R)
765	1	1	Uniform (W and R)
766	1	1	Uniform (W and R)
767	1	1	Uniform (W and R)
768	1	1	Uniform (W and R)
769	1	1	Uniform (W and R)
770	1	1	Uniform (W and R)
771	1	1	Uniform (W and R)
772	1	1	Uniform (W and R)
773	1	1	Uniform (W and R)
774	1	1	Uniform (W and R)
775	1	1	Uniform (W and R)
776	1	1	Uniform (W and R)
777	1	1	Uniform (W and R)
778	1	1	Uniform (W and R)
779	1	1	Uniform (W and R)
780	1	1	Uniform (W and R)
781	1	1	Uniform (W and R)
782	1	1	Uniform (W and R)
783	1	1	Uniform (W and R)
784	1	1	Uniform (W and R)
785	1	1	Uniform (W and R)
786	1	1	Uniform (W and R)
787	1	1	Uniform (W and R)
788	1	1	Uniform (W and R)
789	1	1	Uniform (W and R)
790	1	1	Uniform (W and R)
791	1	1	Uniform (W and R)
792	1	1	Uniform (W and R)
793	1	1	Uniform (W and R)
794	1	1	Uniform (W and R)
795	1	1	Uniform (W and R)
796	1	1	Uniform (W and R)
797	1	1	Uniform (W and R)
798	1	1	Uniform (W and R)
799	1	1	Uniform (W and R)
800	1	1	Uniform (W and R)
801	1	1	Uniform (W and R)
802	1	1	Uniform (W and R)
803	1	1	Uniform (W and R)
804	1	1	Uniform (W and R)
805	1	1	Uniform (W and R)
806	1	1	Uniform (W and R)
807	1	1	Uniform (W and R)
808	1	1	Uniform (W and R)
809	1	1	Uniform (W and R)
810	1	1	Uniform (W and R)
811	1	1	Uniform (W and R)
812	1	1	Uniform (W and R)
813	1	1	Uniform (W and R)
814	1	1	Uniform (W and R)
815	1	1	Uniform (W and R)
816	1	1	Uniform (W and R)
817	1	1	Uniform (W and R)
818	1	1	Uniform (W and R)
819	1	1	Uniform (W and R)
820	1	1	Uniform (W and R)
821	1	1	Uniform (W and R)
822	1	1	Uniform (W and R)
823	1	1	Uniform (W and R)
824	1	1	Uniform (W and R)
825	1	1	Uniform (W and R)
826	1	1	Uniform (W and R)
827	1	1	Uniform (W and R)
828	1	1	Uniform (W and R)
829	1	1	Uniform (W and R)
830	1	1	Uniform (W and R)
831	1	1	Uniform (W and R)
832	1	1	Uniform (W and R)
833	1	1	Uniform (W and R)
834	1	1	Uniform (W and R)
835	1	1	Uniform (W and R)
836	1	1	Uniform (W and R)
837	1	1	Uniform (W and R)
838	1	1	Uniform (W and R)
839	1	1	Uniform (W and R)
840	1	1	Uniform (W and R)
841	1	1	Uniform (W and R)
842	1	1	Uniform (W and R)
843	1	1	Uniform (W and R)
844	1	1	Uniform (W and R)
845	1	1	Uniform (W and R)
846	1	1	Uniform (W and R)
847	1	1	Uniform (W and R)
848	1	1	Uniform (W and R)
849	1	1	Uniform (W and R)
850	1	1	Uniform (W and R)
851	1	1	Uniform (W and R)
852	1	1	Uniform (W and R)
853	1	1	Uniform (W and R)
854	1	1	Uniform (W and R)
855	1	1	Uniform (W and R)
856	1	1	Uniform (W and R)
857	1	1	Uniform (W and R)
858	1	1	Uniform (W and R)
859	1	1	Uniform (W and R)
860	1	1	Uniform (W and R)
861	1	1	Uniform (W and R)
862	1	1	Uniform (W and R)
863	1	1	Uniform (W and R)
864	1	1	Uniform (W and R)
865	1	1	Uniform (W and R)
866	1	1	Uniform (W and R)
867	1	1	Uniform (W and R)
868	1	1	Uniform (W and R)
869	1	1	Uniform (W and R)
870	1	1	Uniform (W and R)
871	1	1	Uniform (W and R)
872	1	1	Uniform (W and R)
873	1	1	Uniform (W and R)
874	1	1	Uniform (W and R)
875	1	1	Uniform (W and R)
876	1	1	Uniform (W and R)
877	1	1	Uniform (W and R)
878	1	1	Uniform (W and R)
879	1	1	Uniform (W and R)
880	1	1	Uniform (W and R)
881	1	1	Uniform (W and R)
882	1	1	Uniform (W and R)
883	1	1	Uniform (W and R)
884	1	1	Uniform (W and R)
885	1	1	Uniform (W and R)
886	1	1	Uniform (W and R)
887	1	1	Uniform (W and R)
888	1	1	Uniform (W and R)
889	1	1	Uniform (W and R)
890	1	1	Uniform (W and R)
891	1	1	Uniform (W and R)
892	1	1	Uniform (W and R)
893	1	1	Uniform (W and R)
894	1	1	Uniform (W and R)
895	1	1	Uniform (W and R)
896	1	1	Uniform (W and R)
897	1	1	Uniform (W and R)
898	1	1	Uniform (W and R)
899	1	1	Uniform (W and R)
900	1	1	Uniform (W and R)
901	1	1	Uniform (W and R)
902	1	1	Uniform (W and R)
903	1	1	Uniform (W and R)
904	1	1	Uniform (W and R)
905	1	1	Uniform (W and R)
906	1	1	Uniform (W and R)
907	1	1	Uniform (W and R)
908	1	1	Uniform (W and R)
909	1	1	Uniform (W and R)
910	1	1	Uniform (W and R)
911	1	1	Uniform (W and R)
912	1	1	Uniform (W and R)
913	1	1	Uniform (W and R)
914	1	1	Uniform (W and R)
915	1	1	Uniform (W and R)
916	1	1	Uniform (W and R)
917	1	1	Uniform (W and R)
918	1	1	Uniform (W and R)
919	1	1	Uniform (W and R)
920	1	1	Uniform (W and R)
921	1	1	Uniform (W and R)
922	1	1	Uniform (W and R)
923	1	1	Uniform (W and R)
924	1	1	Uniform (W and R)
925	1	1	Uniform (W and R)
926	1	1	Uniform (W and R)
927	1	1	Uniform (W and R)
928	1	1	Uniform (W and R)
929	1	1	Uniform (W and R)
930	1	1	Uniform (W and R)
931	1	1	Uniform (W and R)
932	1	1	Uniform (W and R)
933	1	1	Uniform (W and R)
934	1	1	Uniform (W and R)
935	1	1	Uniform (W and R)
936	1	1	Uniform (W and R)
937	1	1	Uniform (W and R)
938	1	1	Uniform (W and R)
939	1	1	Uniform (W and R)
940	1	1	Uniform (W and R)
941	1	1	Uniform (W and R)
942	1	1	Uniform (W and R)
943	1	1	Uniform (W and R)
944	1	1	Uniform (W and R)
945	1	1	Uniform (W and R)
946	1	1	Uniform (W and R)
947	1	1	Uniform (W and R)
948	1	1	Uniform (W and R)
949	1	1	Uniform (W and R)
950	1	1	Uniform (W and R)
951	1	1	Uniform (W and R)
952	1	1	Uniform (W and R)
953	1	1	Uniform (W and R)
954	1	1	Uniform (W and R)
955	1	1	Uniform (W and R)
956	1	1	Uniform (W and R)
957	1	1	Uniform (W and R)
958	1	1	Uniform (W and R)
959	1	1	Uniform (W and R)
960	1	1	Uniform (W and R)
961	1	1	Uniform (W and R)
962	1	1	Uniform (W and R)
963	1	1	Uniform (W and R)
964	1	1	Uniform (W and R)
965	1	1	Uniform (W and R)
966	1	1	Uniform (W and R)
967	1	1	Uniform (W and R)
968	1	1	Uniform (W and R)
969	1	1	Uniform (W and R)
970	1	1	Uniform (W and R)
971	1	1	Uniform (W and R)
972	1	1	Uniform (W and R)
973	1	1	Uniform (W and R)
974	1	1	Uniform (W and R)
975	1	1	Uniform (W and R)
976	1	1	Uniform (W and R)
977	1	1	Uniform (W and R)
978	1	1	Uniform (W and R)
979	1	1	Uniform (W and R)
980	1	1	Uniform (W and R)
981	1	1	Uniform (W and R)
982	1	1	Uniform (W and R)
983	1	1	Uniform (W and R)
984	1	1	Uniform (W and R)
985	1	1	Uniform (W and R)
986	1	1	Uniform (W and R)
987	1	1	Uniform (W and R)
988	1	1	Uniform (W and R)
989	1	1	Uniform (W and R)
990	1	1	Uniform (W and R)
991	1	1	Uniform (W and R)
992	1	1	Uniform (W and R)
993	1	1	Uniform (W and R)
994	1	1	Uniform (W and R)
995	1	1	Uniform (W and R)
996	1	1	Uniform (W and R)
997	1	1	Uniform (W and R)
998	1	1	Uniform (W and R)
999	1	1	Uniform (W and R)
1000	1	1	Uniform (W and R)
1001	1	2	Uniform (W and R)
1002	1	2	Uniform (W and R)
1003	1	2	Uniform (W and R)
1004	1	2	Uniform (W and R)
1005	1	2	Uniform (W and R)
1006	1	2	Uniform (W and R)
1007	1	2	Uniform (W and R)
1008	1	2	Uniform (W and R)
1009	1	2	Uniform (W and R)
1010	1	2	Uniform (W and R)
1011	1	2	Uniform (W and R)
1012	1	2	Uniform (W and R)
1013	1	2	Uniform (W and R)
1014	1	2	Uniform (W and R)
1015	1	2	Uniform (W and R)
1016	1	2	Uniform (W and R)
1017	1	2	Uniform (W and R)
1018	1	2	Uniform (W and R)
1019	1	2	Uniform (W and R)
1020	1	2	Uniform (W and R)
1021	1	2	Uniform (W and R)
1022	1	2	Uniform (W and R)
1023	1	2	Uniform (W and R)
1024	1	2	Uniform (W and R)
1025	1	2	Uniform (W and R)
1026	1	2	Uniform (W and R)
1027	1	2	Uniform (W and R)
1028	1	2	Uniform (W and R)
1029	1	2	Uniform (W and R)
1030	1	2	Uniform (W and R)
1031	1	2	Uniform (W and R)
1032	1	2	Uniform (W and R)
1033	1	2	Uniform (W and R)
1034	1	2	Uniform (W and R)
1035	1	2	Uniform (W and R)
1036	1	2	Uniform (W and R)
1037	1	2	Uniform (W and R)
1038	1	2	Uniform (W and R)
1039	1	2	Uniform (W and R)
1040	1	2	Uniform (W and R)
1041	1	2	Uniform (W and R)
1042	1	2	Uniform (W and R)
1043	1	2	Uniform (W and R)
1044	1	2	Uniform (W and R)
1045	1	2	Uniform (W and R)
1046	1	2	Uniform (W and R)
1047	1	2	Uniform (W and R)
1048	1	2	Uniform (W and R)
1049	1	2	Uniform (W and R)
1050	1	2	Uniform (W and R)
1051	1	2	Uniform (W and R)
1052	1	2	Uniform (W and R)
1053	1	2	Uniform (W and R)
1054	1	2	Uniform (W and R)
1055	1	2	Uniform (W and R)
1056	1	2	Uniform (W and R)
1057	1	2	Uniform (W and R)
1058	1	2	Uniform (W and R)
1059	1	2	Uniform (W and R)
1060	1	2	Uniform (W and R)
1061	1	2	Uniform (W and R)
1062	1	2	Uniform (W and R)
1063	1	2	Uniform (W and R)
1064	1	2	Uniform (W and R)
1065	1	2	Uniform (W and R)
1066	1	2	Uniform (W and R)
1067	1	2	Uniform (W and R)
1068	1	2	Uniform (W and R)
1069	1	2	Uniform (W and R)
1070	1	2	Uniform (W and R)
1071	1	2	Uniform (W and R)
1072	1	2	Uniform (W and R)
1073	1	2	Uniform (W and R)
1074	1	2	Uniform (W and R)
1075	1	2	Uniform (W and R)
1076	1	2	Uniform (W and R)
1077	1	2	Uniform (W and R)
1078	1	2	Uniform (W and R)
1079	1	2	Uniform (W and R)
1080	1	2	Uniform (W and R)
1081	1	2	Uniform (W and R)
1082	1	2	Uniform (W and R)
1083	1	2	Uniform (W and R)
1084	1	2	Uniform (W and R)
1085	1	2	Uniform (W and R)
1086	1	2	Uniform (W and R)
1087	1	2	Uniform (W and R)
1088	1	2	Uniform (W and R)
1089	1	2	Uniform (W and R)
1090	1	2	Uniform (W and R)
1091	1	2	Uniform (W and R)
1092	1	2	Uniform (W and R)
1093	1	2	Uniform (W and R)
1094	1	2	Uniform (W and R)
1095	1	2	Uniform (W and R)
1096	1	2	Uniform (W and R)
1097	1	2	Uniform (W and R)
1098	1	2	Uniform (W and R)
1099	1	2	Uniform (W and R)
1100	1	2	Uniform (W and R)
1101	1	2	Uniform (W and R)
1102	1	2	Uniform (W and R)
1103	1	2	Uniform (W and R)
1104	1	2	Uniform (W and R)
1105	1	2	Uniform (W and R)
1106	1	2	Uniform (W and R)
1107	1	2	Uniform (W and R)
1108	1	2	Uniform (W and R)
1109	1	2	Uniform (W and R)
1110	1	2	Uniform (W and R)
1111	1	2	Uniform (W and R)
1112	1	2	Uniform (W and R)
1113	1	2	Uniform (W and R)
1114	1	2	Uniform (W and R)
1115	1	2	Uniform (W and R)
1116	1	2	Uniform (W and R)
1117	1	2	Uniform (W and R)
1118	1	2	Uniform (W and R)
1119	1	2	Uniform (W and R)
1120	1	2	Uniform (W and R)
1121	1	2	Uniform (W and R)
1122	1	2	Uniform (W and R)
1123	1	2	Uniform (W and R)
1124	1	2	Uniform (W and R)
1125	1	2	Uniform (W and R)
1126	1	2	Uniform (W and R)
1127	1	2	Uniform (W and R)
1128	1	2	Uniform (W and R)
1129	1	2	Uniform (W and R)
1130	1	2	Uniform (W and R)
1131	1	2	Uniform (W and R)
1132	1	2	Uniform (W and R)
1133	1	2	Uniform (W and R)
1134	1	2	Uniform (W and R)
1135	1	2	Uniform (W and R)
1136	1	2	Uniform (W and R)
1137	1	2	Uniform (W and R)
1138	1	2	Uniform (W and R)
1139	1	2	Uniform (W and R)
1140	1	2	Uniform (W and R)
1141	1	2	Uniform (W and R)
1142	1	2	Uniform (W and R)
1143	1	2	Uniform (W and R)
1144	1	2	Uniform (W and R)
1145	1	2	Uniform (W and R)
1146	1	2	Uniform (W and R)
1147	1	2	Uniform (W and R)
1148	1	2	Uniform (W and R)
1149	1	2	Uniform (W and R)
1150	1	2	Uniform (W and R)
1151	1	2	Uniform (W and R)
1152	1	2	Uniform (W and R)
1153	1	2	Uniform (W and R)
1154	1	2	Uniform (W and R)
1155	1	2	Uniform (W and R)
1156	1	2	Uniform (W and R)
1157	1	2	Uniform (W and R)
1158	1	2	Uniform (W and R)
1159	1	2	Uniform (W and R)
1160	1	2	Uniform (W and R)
1161	1	2	Uniform (W and R)
1162	1	2	Uniform (W and R)
1163	1	2	Uniform (W and R)
1164	1	2	Uniform (W and R)
1165	1	2	Uniform (W and R)
1166	1	2	Uniform (W and R)
1167	1	2	Uniform (W and R)
1168	1	2	Uniform (W and R)
1169	1	2	Uniform (W and R)
1170	1	2	Uniform (W and R)
1171	1	2	Uniform (W and R)
1172	1	2	Uniform (W and R)
1173	1	2	Uniform (W and R)
1174	1	2	Uniform (W and R)
1175	1	2	Uniform (W and R)
1176	1	2	Uniform (W and R)
1177	1	2	Uniform (W and R)
1178	1	2	Uniform (W and R)
1179	1	2	Uniform (W and R)
1180	1	2	Uniform (W and R)
1181	1	2	Uniform (W and R)
1182	1	2	Uniform (W and R)
1183	1	2	Uniform (W and R)
1184	1	2	Uniform (W and R)
1185	1	2	Uniform (W and R)
1186	1	2	Uniform (W and R)
1187	1	2	Uniform (W and R)
1188	1	2	Uniform (W and R)
1189	1	2	Uniform (W and R)
1190	1	2	Uniform (W and R)
1191	1	2	Uniform (W and R)
1192	1	2	Uniform (W and R)
1193	1	2	Uniform (W and R)
1194	1	2	Uniform (W and R)
1195	1	2	Uniform (W and R)
1196	1	2	Uniform (W and R)
1197	1	2	Uniform (W and R)
1198	1	2	Uniform (W and R)
1199	1	2	Uniform (W and R)
1200	1	2	Uniform (W and R)
1201	1	2	Uniform (W and R)
1202	1	2	Uniform (W and R)
1203	1	2	Uniform (W and R)
1204	1	2	Uniform (W and R)
1205	1	2	Uniform (W and R)
1206	1	2	Uniform (W and R)
1207	1	2	Uniform (W and R)
1208	1	2	Uniform (W and R)
1209	1	2	Uniform (W and R)
1210	1	2	Uniform (W and R)
1211	1	2	Uniform (W and R)
1212	1	2	Uniform (W and R)
1213	1	2	Uniform (W and R)
1214	1	2	Uniform (W and R)
1215	1	2	Uniform (W and R)
1216	1	2	Uniform (W and R)
1217	1	2	Uniform (W and R)
1218	1	2	Uniform (W and R)
1219	1	2	Uniform (W and R)
1220	1	2	Uniform (W and R)
1221	1	2	Uniform (W and R)
1222	1	2	Uniform (W and R)
1223	1	2	Uniform (W and R)
1224	1	2	Uniform (W and R)
1225	1	2	Uniform (W and R)
1226	1	2	Uniform (W and R)
1227	1	2	Uniform (W and R)
1228	1	2	Uniform (W and R)
1229	1	2	Uniform (W and R)
1230	1	2	Uniform (W and R)
1231	1	2	Uniform (W and R)
1232	1	2	Uniform (W and R)
1233	1	2	Uniform (W and R)
1234	1	2	Uniform (W and R)
1235	1	2	Uniform (W and R)
1236	1	2	Uniform (W and R)
1237	1	2	Uniform (W and R)
1238	1	2	Uniform (W and R)
1239	1	2	Uniform (W and R)
1240	1	2	Uniform (W and R)
1241	1	2	Uniform (W and R)
1242	1	2	Uniform (W and R)
1243	1	2	Uniform (W and R)
1244	1	2	Uniform (W and R)
1245	1	2	Uniform (W and R)
1246	1	2	Uniform (W and R)
1247	1	2	Uniform (W and R)
1248	1	2	Uniform (W and R)
1249	1	2	Uniform (W and R)
1250	1	2	Uniform (W and R)
1251	1	2	Uniform (W and R)
1252	1	2	Uniform (W and R)
1253	1	2	Uniform (W and R)
1254	1	2	Uniform (W and R)
1255	1	2	Uniform (W and R)
1256	1	2	Uniform (W and R)
1257	1	2	Uniform (W and R)
1258	1	2	Uniform (W and R)
1259	1	2	Uniform (W and R)
1260	1	2	Uniform (W and R)
1261	1	2	Uniform (W and R)
1262	1	2	Uniform (W and R)
1263	1	2	Uniform (W and R)
1264	1	2	Uniform (W and R)
1265	1	2	Uniform (W and R)
1266	1	2	Uniform (W and R)
1267	1	2	Uniform (W and R)
1268	1	2	Uniform (W and R)
1269	1	2	Uniform (W and R)
1270	1	2	Uniform (W and R)
1271	1	2	Uniform (W and R)
1272	1	2	Uniform (W and R)
1273	1	2	Uniform (W and R)
1274	1	2	Uniform (W and R)
1275	1	2	Uniform (W and R)
1276	1	2	Uniform (W and R)
1277	1	2	Uniform (W and R)
1278	1	2	Uniform (W and R)
1279	1	2	Uniform (W and R)
1280	1	2	Uniform (W and R)
1281	1	2	Uniform (W and R)
1282	1	2	Uniform (W and R)
1283	1	2	Uniform (W and R)
1284	1	2	Uniform (W and R)
1285	1	2	Uniform (W and R)
1286	1	2	Uniform (W and R)
1287	1	2	Uniform (W and R)
1288	1	2	Uniform (W and R)
1289	1	2	Uniform (W and R)
1290	1	2	Uniform (W and R)
1291	1	2	Uniform (W and R)
1292	1	2	Uniform (W and R)
1293	1	2	Uniform (W and R)
1294	1	2	Uniform (W and R)
1295	1	2	Uniform (W and R)
1296	1	2	Uniform (W and R)
1297	1	2	Uniform (W and R)
1298	1	2	Uniform (W and R)
1299	1	2	Uniform (W and R)
1300	1	2	Uniform (W and R)
1301	1	2	Uniform (W and R)
1302	1	2	Uniform (W and R)
1303	1	2	Uniform (W and R)
1304	1	2	Uniform (W and R)
1305	1	2	Uniform (W and R)
1306	1	2	Uniform (W and R)
1307	1	2	Uniform (W and R)
1308	1	2	Uniform (W and R)
1309	1	2	Uniform (W and R)
1310	1	2	Uniform (W and R)
1311	1	2	Uniform (W and R)
1312	1	2	Uniform (W and R)
1313	1	2	Uniform (W and R)
1314	1	2	Uniform (W and R)
1315	1	2	Uniform (W and R)
1316	1	2	Uniform (W and R)
1317	1	2	Uniform (W and R)
1318	1	2	Uniform (W and R)
1319	1	2	Uniform (W and R)
1320	1	2	Uniform (W and R)
1321	1	2	Uniform (W and R)
1322	1	2	Uniform (W and R)
1323	1	2	Uniform (W and R)
1324	1	2	Uniform (W and R)
1325	1	2	Uniform (W and R)
1326	1	2	Uniform (W and R)
1327	1	2	Uniform (W and R)
1328	1	2	Uniform (W and R)
1329	1	2	Uniform (W and R)
1330	1	2	Uniform (W and R)
1331	1	2	Uniform (W and R)
1332	1	2	Uniform (W and R)
1333	1	2	Uniform (W and R)
1334	1	2	Uniform (W and R)
1335	1	2	Uniform (W and R)
1336	1	2	Uniform (W and R)
1337	1	2	Uniform (W and R)
1338	1	2	Uniform (W and R)
1339	1	2	Uniform (W and R)
1340	1	2	Uniform (W and R)
1341	1	2	Uniform (W and R)
1342	1	2	Uniform (W and R)
1343	1	2	Uniform (W and R)
1344	1	2	Uniform (W and R)
1345	1	2	Uniform (W and R)
1346	1	2	Uniform (W and R)
1347	1	2	Uniform (W and R)
1348	1	2	Uniform (W and R)
1349	1	2	Uniform (W and R)
1350	1	2	Uniform (W and R)
1351	1	2	Uniform (W and R)
1352	1	2	Uniform (W and R)
1353	1	2	Uniform (W and R)
1354	1	2	Uniform (W and R)
1355	1	2	Uniform (W and R)
1356	1	2	Uniform (W and R)
1357	1	2	Uniform (W and R)
1358	1	2	Uniform (W and R)
1359	1	2	Uniform (W and R)
1360	1	2	Uniform (W and R)
1361	1	2	Uniform (W and R)
1362	1	2	Uniform (W and R)
1363	1	2	Uniform (W and R)
1364	1	2	Uniform (W and R)
1365	1	2	Uniform (W and R)
1366	1	2	Uniform (W and R)
1367	1	2	Uniform (W and R)
1368	1	2	Uniform (W and R)
1369	1	2	Uniform (W and R)
1370	1	2	Uniform (W and R)
1371	1	2	Uniform (W and R)
1372	1	2	Uniform (W and R)
1373	1	2	Uniform (W and R)
1374	1	2	Uniform (W and R)
1375	1	2	Uniform (W and R)
1376	1	2	Uniform (W and R)
1377	1	2	Uniform (W and R)
1378	1	2	Uniform (W and R)
1379	1	2	Uniform (W and R)
1380	1	2	Uniform (W and R)
1381	1	2	Uniform (W and R)
1382	1	2	Uniform (W and R)
1383	1	2	Uniform (W and R)
1384	1	2	Uniform (W and R)
1385	1	2	Uniform (W and R)
1386	1	2	Uniform (W and R)
1387	1	2	Uniform (W and R)
1388	1	2	Uniform (W and R)
1389	1	2	Uniform (W and R)
1390	1	2	Uniform (W and R)
1391	1	2	Uniform (W and R)
1392	1	2	Uniform (W and R)
1393	1	2	Uniform (W and R)
1394	1	2	Uniform (W and R)
1395	1	2	Uniform (W and R)
1396	1	2	Uniform (W and R)
1397	1	2	Uniform (W and R)
1398	1	2	Uniform (W and R)
1399	1	2	Uniform (W and R)
1400	1	2	Uniform (W and R)
1401	1	2	Uniform (W and R)
1402	1	2	Uniform (W and R)
1403	1	2	Uniform (W and R)
1404	1	2	Uniform (W and R)
1405	1	2	Uniform (W and R)
1406	1	2	Uniform (W and R)
1407	1	2	Uniform (W and R)
1408	1	2	Uniform (W and R)
1409	1	2	Uniform (W and R)
1410	1	2	Uniform (W and R)
1411	1	2	Uniform (W and R)
1412	1	2	Uniform (W and R)
1413	1	2	Uniform (W and R)
1414	1	2	Uniform (W and R)
1415	1	2	Uniform (W and R)
1416	1	2	Uniform (W and R)
1417	1	2	Uniform (W and R)
1418	1	2	Uniform (W and R)
1419	1	2	Uniform (W and R)
1420	1	2	Uniform (W and R)
1421	1	2	Uniform (W and R)
1422	1	2	Uniform (W and R)
1423	1	2	Uniform (W and R)
1424	1	2	Uniform (W and R)
1425	1	2	Uniform (W and R)
1426	1	2	Uniform (W and R)
1427	1	2	Uniform (W and R)
1428	1	2	Uniform (W and R)
1429	1	2	Uniform (W and R)
1430	1	2	Uniform (W and R)
1431	1	2	Uniform (W and R)
1432	1	2	Uniform (W and R)
1433	1	2	Uniform (W and R)
1434	1	2	Uniform (W and R)
1435	1	2	Uniform (W and R)
1436	1	2	Uniform (W and R)
1437	1	2	Uniform (W and R)
1438	1	2	Uniform (W and R)
1439	1	2	Uniform (W and R)
1440	1	2	Uniform (W and R)
1441	1	2	Uniform (W and R)
1442	1	2	Uniform (W and R)
1443	1	2	Uniform (W and R)
1444	1	2	Uniform (W and R)
1445	1	2	Uniform (W and R)
1446	1	2	Uniform (W and R)
1447	1	2	Uniform (W and R)
1448	1	2	Uniform (W and R)
1449	1	2	Uniform (W and R)
1450	1	2	Uniform (W and R)
1451	1	2	Uniform (W and R)
1452	1	2	Uniform (W and R)
1453	1	2	Uniform (W and R)
1454	1	2	Uniform (W and R)
1455	1	2	Uniform (W and R)
1456	1	2	Uniform (W and R)
1457	1	2	Uniform (W and R)
1458	1	2	Uniform (W and R)
1459	1	2	Uniform (W and R)
1460	1	2	Uniform (W and R)
1461	1	2	Uniform (W and R)
1462	1	2	Uniform (W and R)
1463	1	2	Uniform (W and R)
1464	1	2	Uniform (W and R)
1465	1	2	Uniform (W and R)
1466	1	2	Uniform (W and R)
1467	1	2	Uniform (W and R)
1468	1	2	Uniform (W and R)
1469	1	2	Uniform (W and R)
1470	1	2	Uniform (W and R)
1471	1	2	Uniform (W and R)
1472	1	2	Uniform (W and R)
1473	1	2	Uniform (W and R)
1474	1	2	Uniform (W and R)
1475	1	2	Uniform (W and R)
1476	1	2	Uniform (W and R)
1477	1	2	Uniform (W and R)
1478	1	2	Uniform (W and R)
1479	1	2	Uniform (W and R)
1480	1	2	Uniform (W and R)
1481	1	2	Uniform (W and R)
1482	1	2	Uniform (W and R)
1483	1	2	Uniform (W and R)
1484	1	2	Uniform (W and R)
1485	1	2	Uniform (W and R)
1486	1	2	Uniform (W and R)
1487	1	2	Uniform (W and R)
1488	1	2	Uniform (W and R)
1489	1	2	Uniform (W and R)
1490	1	2	Uniform (W and R)
1491	1	2	Uniform (W and R)
1492	1	2	Uniform (W and R)
1493	1	2	Uniform (W and R)
1494	1	2	Uniform (W and R)
1495	1	2	Uniform (W and R)
1496	1	2	Uniform (W and R)
1497	1	2	Uniform (W and R)
1498	1	2	Uniform (W and R)
1499	1	2	Uniform (W and R)
1500	1	2	Uniform (W and R)
1501	1	2	Uniform (W and R)
1502	1	2	Uniform (W and R)
1503	1	2	Uniform (W and R)
1504	1	2	Uniform (W and R)
1505	1	2	Uniform (W and R)
1506	1	2	Uniform (W and R)
1507	1	2	Uniform (W and R)
1508	1	2	Uniform (W and R)
1509	1	2	Uniform (W and R)
1510	1	2	Uniform (W and R)
1511	1	2	Uniform (W and R)
1512	1	2	Uniform (W and R)
1513	1	2	Uniform (W and R)
1514	1	2	Uniform (W and R)
1515	1	2	Uniform (W and R)
1516	1	2	Uniform (W and R)
1517	1	2	Uniform (W and R)
1518	1	2	Uniform (W and R)
1519	1	2	Uniform (W and R)
1520	1	2	Uniform (W and R)
1521	1	2	Uniform (W and R)
1522	1	2	Uniform (W and R)
1523	1	2	Uniform (W and R)
1524	1	2	Uniform (W and R)
1525	1	2	Uniform (W and R)
1526	1	2	Uniform (W and R)
1527	1	2	Uniform (W and R)
1528	1	2	Uniform (W and R)
1529	1	2	Uniform (W and R)
1530	1	2	Uniform (W and R)
1531	1	2	Uniform (W and R)
1532	1	2	Uniform (W and R)
1533	1	2	Uniform (W and R)
1534	1	2	Uniform (W and R)
1535	1	2	Uniform (W and R)
1536	1	2	Uniform (W and R)
1537	1	2	Uniform (W and R)
1538	1	2	Uniform (W and R)
1539	1	2	Uniform (W and R)
1540	1	2	Uniform (W and R)
1541	1	2	Uniform (W and R)
1542	1	2	Uniform (W and R)
1543	1	2	Uniform (W and R)
1544	1	2	Uniform (W and R)
1545	1	2	Uniform (W and R)
1546	1	2	Uniform (W and R)
1547	1	2	Uniform (W and R)
1548	1	2	Uniform (W and R)
1549	1	2	Uniform (W and R)
1550	1	2	Uniform (W and R)
1551	1	2	Uniform (W and R)
1552	1	2	Uniform (W and R)
1553	1	2	Uniform (W and R)
1554	1	2	Uniform (W and R)
1555	1	2	Uniform (W and R)
1556	1	2	Uniform (W and R)
1557	1	2	Uniform (W and R)
1558	1	2	Uniform (W and R)
1559	1	2	Uniform (W and R)
1560	1	2	Uniform (W and R)
1561	1	2	Uniform (W and R)
1562	1	2	Uniform (W and R)
1563	1	2	Uniform (W and R)
1564	1	2	Uniform (W and R)
1565	1	2	Uniform (W and R)
1566	1	2	Uniform (W and R)
1567	1	2	Uniform (W and R)
1568	1	2	Uniform (W and R)
1569	1	2	Uniform (W and R)
1570	1	2	Uniform (W and R)
1571	1	2	Uniform (W and R)
1572	1	2	Uniform (W and R)
1573	1	2	Uniform (W and R)
1574	1	2	Uniform (W and R)
1575	1	2	Uniform (W and R)
1576	1	2	Uniform (W and R)
1577	1	2	Uniform (W and R)
1578	1	2	Uniform (W and R)
1579	1	2	Uniform (W and R)
1580	1	2	Uniform (W and R)
1581	1	2	Uniform (W and R)
1582	1	2	Uniform (W and R)
1583	1	2	Uniform (W and R)
1584	1	2	Uniform (W and R)
1585	1	2	Uniform (W and R)
1586	1	2	Uniform (W and R)
1587	1	2	Uniform (W and R)
1588	1	2	Uniform (W and R)
1589	1	2	Uniform (W and R)
1590	1	2	Uniform (W and R)
1591	1	2	Uniform (W and R)
1592	1	2	Uniform (W and R)
1593	1	2	Uniform (W and R)
1594	1	2	Uniform (W and R)
1595	1	2	Uniform (W and R)
1596	1	2	Uniform (W and R)
1597	1	2	Uniform (W and R)
1598	1	2	Uniform (W and R)
1599	1	2	Uniform (W and R)
1600	1	2	Uniform (W and R)
1601	1	2	Uniform (W and R)
1602	1	2	Uniform (W and R)
1603	1	2	Uniform (W and R)
1604	1	2	Uniform (W and R)
1605	1	2	Uniform (W and R)
1606	1	2	Uniform (W and R)
1607	1	2	Uniform (W and R)
1608	1	2	Uniform (W and R)
1609	1	2	Uniform (W and R)
1610	1	2	Uniform (W and R)
1611	1	2	Uniform (W and R)
1612	1	2	Uniform (W and R)
1613	1	2	Uniform (W and R)
1614	1	2	Uniform (W and R)
1615	1	2	Uniform (W and R)
1616	1	2	Uniform (W and R)
1617	1	2	Uniform (W and R)
1618	1	2	Uniform (W and R)
1619	1	2	Uniform (W and R)
1620	1	2	Uniform (W and R)
1621	1	2	Uniform (W and R)
1622	1	2	Uniform (W and R)
1623	1	2	Uniform (W and R)
1624	1	2	Uniform (W and R)
1625	1	2	Uniform (W and R)
1626	1	2	Uniform (W and R)
1627	1	2	Uniform (W and R)
1628	1	2	Uniform (W and R)
1629	1	2	Uniform (W and R)
1630	1	2	Uniform (W and R)
1631	1	2	Uniform (W and R)
1632	1	2	Uniform (W and R)
1633	1	2	Uniform (W and R)
1634	1	2	Uniform (W and R)
1635	1	2	Uniform (W and R)
1636	1	2	Uniform (W and R)
1637	1	2	Uniform (W and R)
1638	1	2	Uniform (W and R)
1639	1	2	Uniform (W and R)
1640	1	2	Uniform (W and R)
1641	1	2	Uniform (W and R)
1642	1	2	Uniform (W and R)
1643	1	2	Uniform (W and R)
1644	1	2	Uniform (W and R)
1645	1	2	Uniform (W and R)
1646	1	2	Uniform (W and R)
1647	1	2	Uniform (W and R)
1648	1	2	Uniform (W and R)
1649	1	2	Uniform (W and R)
1650	1	2	Uniform (W and R)
1651	1	2	Uniform (W and R)
1652	1	2	Uniform (W and R)
1653	1	2	Uniform (W and R)
1654	1	2	Uniform (W and R)
1655	1	2	Uniform (W and R)
1656	1	2	Uniform (W and R)
1657	1	2	Uniform (W and R)
1658	1	2	Uniform (W and R)
1659	1	2	Uniform (W and R)
1660	1	2	Uniform (W and R)
1661	1	2	Uniform (W and R)
1662	1	2	Uniform (W and R)
1663	1	2	Uniform (W and R)
1664	1	2	Uniform (W and R)
1665	1	2	Uniform (W and R)
1666	1	2	Uniform (W and R)
1667	1	2	Uniform (W and R)
1668	1	2	Uniform (W and R)
1669	1	2	Uniform (W and R)
1670	1	2	Uniform (W and R)
1671	1	2	Uniform (W and R)
1672	1	2	Uniform (W and R)
1673	1	2	Uniform (W and R)
1674	1	2	Uniform (W and R)
1675	1	2	Uniform (W and R)
1676	1	2	Uniform (W and R)
1677	1	2	Uniform (W and R)
1678	1	2	Uniform (W and R)
1679	1	2	Uniform (W and R)
1680	1	2	Uniform (W and R)
1681	1	2	Uniform (W and R)
1682	1	2	Uniform (W and R)
1683	1	2	Uniform (W and R)
1684	1	2	Uniform (W and R)
1685	1	2	Uniform (W and R)
1686	1	2	Uniform (W and R)
1687	1	2	Uniform (W and R)
1688	1	2	Uniform (W and R)
1689	1	2	Uniform (W and R)
1690	1	2	Uniform (W and R)
1691	1	2	Uniform (W and R)
1692	1	2	Uniform (W and R)
1693	1	2	Uniform (W and R)
1694	1	2	Uniform (W and R)
1695	1	2	Uniform (W and R)
1696	1	2	Uniform (W and R)
1697	1	2	Uniform (W and R)
1698	1	2	Uniform (W and R)
1699	1	2	Uniform (W and R)
1700	1	2	Uniform (W and R)
1701	1	2	Uniform (W and R)
1702	1	2	Uniform (W and R)
1703	1	2	Uniform (W and R)
1704	1	2	Uniform (W and R)
1705	1	2	Uniform (W and R)
1706	1	2	Uniform (W and R)
1707	1	2	Uniform (W and R)
1708	1	2	Uniform (W and R)
1709	1	2	Uniform (W and R)
1710	1	2	Uniform (W and R)
1711	1	2	Uniform (W and R)
1712	1	2	Uniform (W and R)
1713	1	2	Uniform (W and R)
1714	1	2	Uniform (W and R)
1715	1	2	Uniform (W and R)
1716	1	2	Uniform (W and R)
1717	1	2	Uniform (W and R)
1718	1	2	Uniform (W and R)
1719	1	2	Uniform (W and R)
1720	1	2	Uniform (W and R)
1721	1	2	Uniform (W and R)
1722	1	2	Uniform (W and R)
1723	1	2	Uniform (W and R)
1724	1	2	Uniform (W and R)
1725	1	2	Uniform (W and R)
1726	1	2	Uniform (W and R)
1727	1	2	Uniform (W and R)
1728	1	2	Uniform (W and R)
1729	1	2	Uniform (W and R)
1730	1	2	Uniform (W and R)
1731	1	2	Uniform (W and R)
1732	1	2	Uniform (W and R)
1733	1	2	Uniform (W and R)
1734	1	2	Uniform (W and R)
1735	1	2	Uniform (W and R)
1736	1	2	Uniform (W and R)
1737	1	2	Uniform (W and R)
1738	1	2	Uniform (W and R)
1739	1	2	Uniform (W and R)
1740	1	2	Uniform (W and R)
1741	1	2	Uniform (W and R)
1742	1	2	Uniform (W and R)
1743	1	2	Uniform (W and R)
1744	1	2	Uniform (W and R)
1745	1	2	Uniform (W and R)
1746	1	2	Uniform (W and R)
1747	1	2	Uniform (W and R)
1748	1	2	Uniform (W and R)
1749	1	2	Uniform (W and R)
1750	1	2	Uniform (W and R)
1751	1	2	Uniform (W and R)
1752	1	2	Uniform (W and R)
1753	1	2	Uniform (W and R)
1754	1	2	Uniform (W and R)
1755	1	2	Uniform (W and R)
1756	1	2	Uniform (W and R)
1757	1	2	Uniform (W and R)
1758	1	2	Uniform (W and R)
1759	1	2	Uniform (W and R)
1760	1	2	Uniform (W and R)
1761	1	2	Uniform (W and R)
1762	1	2	Uniform (W and R)
1763	1	2	Uniform (W and R)
1764	1	2	Uniform (W and R)
1765	1	2	Uniform (W and R)
1766	1	2	Uniform (W and R)
1767	1	2	Uniform (W and R)
1768	1	2	Uniform (W and R)
1769	1	2	Uniform (W and R)
1770	1	2	Uniform (W and R)
1771	1	2	Uniform (W and R)
1772	1	2	Uniform (W and R)
1773	1	2	Uniform (W and R)
1774	1	2	Uniform (W and R)
1775	1	2	Uniform (W and R)
1776	1	2	Uniform (W and R)
1777	1	2	Uniform (W and R)
1778	1	2	Uniform (W and R)
1779	1	2	Uniform (W and R)
1780	1	2	Uniform (W and R)
1781	1	2	Uniform (W and R)
1782	1	2	Uniform (W and R)
1783	1	2	Uniform (W and R)
1784	1	2	Uniform (W and R)
1785	1	2	Uniform (W and R)
1786	1	2	Uniform (W and R)
1787	1	2	Uniform (W and R)
1788	1	2	Uniform (W and R)
1789	1	2	Uniform (W and R)
1790	1	2	Uniform (W and R)
1791	1	2	Uniform (W and R)
1792	1	2	Uniform (W and R)
1793	1	2	Uniform (W and R)
1794	1	2	Uniform (W and R)
1795	1	2	Uniform (W and R)
1796	1	2	Uniform (W and R)
1797	1	2	Uniform (W and R)
1798	1	2	Uniform (W and R)
1799	1	2	Uniform (W and R)
1800	1	2	Uniform (W and R)
1801	1	2	Uniform (W and R)
1802	1	2	Uniform (W and R)
1803	1	2	Uniform (W and R)
1804	1	2	Uniform (W and R)
1805	1	2	Uniform (W and R)
1806	1	2	Uniform (W and R)
1807	1	2	Uniform (W and R)
1808	1	2	Uniform (W and R)
1809	1	2	Uniform (W and R)
1810	1	2	Uniform (W and R)
1811	1	2	Uniform (W and R)
1812	1	2	Uniform (W and R)
1813	1	2	Uniform (W and R)
1814	1	2	Uniform (W and R)
1815	1	2	Uniform (W and R)
1816	1	2	Uniform (W and R)
1817	1	2	Uniform (W and R)
1818	1	2	Uniform (W and R)
1819	1	2	Uniform (W and R)
1820	1	2	Uniform (W and R)
1821	1	2	Uniform (W and R)
1822	1	2	Uniform (W and R)
1823	1	2	Uniform (W and R)
1824	1	2	Uniform (W and R)
1825	1	2	Uniform (W and R)
1826	1	2	Uniform (W and R)
1827	1	2	Uniform (W and R)
1828	1	2	Uniform (W and R)
1829	1	2	Uniform (W and R)
1830	1	2	Uniform (W and R)
1831	1	2	Uniform (W and R)
1832	1	2	Uniform (W and R)
1833	1	2	Uniform (W and R)
1834	1	2	Uniform (W and R)
1835	1	2	Uniform (W and R)
1836	1	2	Uniform (W and R)
1837	1	2	Uniform (W and R)
1838	1	2	Uniform (W and R)
1839	1	2	Uniform (W and R)
1840	1	2	Uniform (W and R)
1841	1	2	Uniform (W and R)
1842	1	2	Uniform (W and R)
1843	1	2	Uniform (W and R)
1844	1	2	Uniform (W and R)
1845	1	2	Uniform (W and R)
1846	1	2	Uniform (W and R)
1847	1	2	Uniform (W and R)
1848	1	2	Uniform (W and R)
1849	1	2	Uniform (W and R)
1850	1	2	Uniform (W and R)
1851	1	2	Uniform (W and R)
1852	1	2	Uniform (W and R)
1853	1	2	Uniform (W and R)
1854	1	2	Uniform (W and R)
1855	1	2	Uniform (W and R)
1856	1	2	Uniform (W and R)
1857	1	2	Uniform (W and R)
1858	1	2	Uniform (W and R)
1859	1	2	Uniform (W and R)
1860	1	2	Uniform (W and R)
1861	1	2	Uniform (W and R)
1862	1	2	Uniform (W and R)
1863	1	2	Uniform (W and R)
1864	1	2	Uniform (W and R)
1865	1	2	Uniform (W and R)
1866	1	2	Uniform (W and R)
1867	1	2	Uniform (W and R)
1868	1	2	Uniform (W and R)
1869	1	2	Uniform (W and R)
1870	1	2	Uniform (W and R)
1871	1	2	Uniform (W and R)
1872	1	2	Uniform (W and R)
1873	1	2	Uniform (W and R)
1874	1	2	Uniform (W and R)
1875	1	2	Uniform (W and R)
1876	1	2	Uniform (W and R)
1877	1	2	Uniform (W and R)
1878	1	2	Uniform (W and R)
1879	1	2	Uniform (W and R)
1880	1	2	Uniform (W and R)
1881	1	2	Uniform (W and R)
1882	1	2	Uniform (W and R)
1883	1	2	Uniform (W and R)
1884	1	2	Uniform (W and R)
1885	1	2	Uniform (W and R)
1886	1	2	Uniform (W and R)
1887	1	2	Uniform (W and R)
1888	1	2	Uniform (W and R)
1889	1	2	Uniform (W and R)
1890	1	2	Uniform (W and R)
1891	1	2	Uniform (W and R)
1892	1	2	Uniform (W and R)
1893	1	2	Uniform (W and R)
1894	1	2	Uniform (W and R)
1895	1	2	Uniform (W and R)
1896	1	2	Uniform (W and R)
1897	1	2	Uniform (W and R)
1898	1	2	Uniform (W and R)
1899	1	2	Uniform (W and R)
1900	1	2	Uniform (W and R)
1901	1	2	Uniform (W and R)
1902	1	2	Uniform (W and R)
1903	1	2	Uniform (W and R)
1904	1	2	Uniform (W and R)
1905	1	2	Uniform (W and R)
1906	1	2	Uniform (W and R)
1907	1	2	Uniform (W and R)
1908	1	2	Uniform (W and R)
1909	1	2	Uniform (W and R)
1910	1	2	Uniform (W and R)
1911	1	2	Uniform (W and R)
1912	1	2	Uniform (W and R)
1913	1	2	Uniform (W and R)
1914	1	2	Uniform (W and R)
1915	1	2	Uniform (W and R)
1916	1	2	Uniform (W and R)
1917	1	2	Uniform (W and R)
1918	1	2	Uniform (W and R)
1919	1	2	Uniform (W and R)
1920	1	2	Uniform (W and R)
1921	1	2	Uniform (W and R)
1922	1	2	Uniform (W and R)
1923	1	2	Uniform (W and R)
1924	1	2	Uniform (W and R)
1925	1	2	Uniform (W and R)
1926	1	2	Uniform (W and R)
1927	1	2	Uniform (W and R)
1928	1	2	Uniform (W and R)
1929	1	2	Uniform (W and R)
1930	1	2	Uniform (W and R)
1931	1	2	Uniform (W and R)
1932	1	2	Uniform (W and R)
1933	1	2	Uniform (W and R)
1934	1	2	Uniform (W and R)
1935	1	2	Uniform (W and R)
1936	1	2	Uniform (W and R)
1937	1	2	Uniform (W and R)
1938	1	2	Uniform (W and R)
1939	1	2	Uniform (W and R)
1940	1	2	Uniform (W and R)
1941	1	2	Uniform (W and R)
1942	1	2	Uniform (W and R)
1943	1	2	Uniform (W and R)
1944	1	2	Uniform (W and R)
1945	1	2	Uniform (W and R)
1946	1	2	Uniform (W and R)
1947	1	2	Uniform (W and R)
1948	1	2	Uniform (W and R)
1949	1	2	Uniform (W and R)
1950	1	2	Uniform (W and R)
1951	1	2	Uniform (W and R)
1952	1	2	Uniform (W and R)
1953	1	2	Uniform (W and R)
1954	1	2	Uniform (W and R)
1955	1	2	Uniform (W and R)
1956	1	2	Uniform (W and R)
1957	1	2	Uniform (W and R)
1958	1	2	Uniform (W and R)
1959	1	2	Uniform (W and R)
1960	1	2	Uniform (W and R)
1961	1	2	Uniform (W and R)
1962	1	2	Uniform (W and R)
1963	1	2	Uniform (W and R)
1964	1	2	Uniform (W and R)
1965	1	2	Uniform (W and R)
1966	1	2	Uniform (W and R)
1967	1	2	Uniform (W and R)
1968	1	2	Uniform (W and R)
1969	1	2	Uniform (W and R)
1970	1	2	Uniform (W and R)
1971	1	2	Uniform (W and R)
1972	1	2	Uniform (W and R)
1973	1	2	Uniform (W and R)
1974	1	2	Uniform (W and R)
1975	1	2	Uniform (W and R)
1976	1	2	Uniform (W and R)
1977	1	2	Uniform (W and R)
1978	1	2	Uniform (W and R)
1979	1	2	Uniform (W and R)
1980	1	2	Uniform (W and R)
1981	1	2	Uniform (W and R)
1982	1	2	Uniform (W and R)
1983	1	2	Uniform (W and R)
1984	1	2	Uniform (W and R)
1985	1	2	Uniform (W and R)
1986	1	2	Uniform (W and R)
1987	1	2	Uniform (W and R)
1988	1	2	Uniform (W and R)
1989	1	2	Uniform (W and R)
1990	1	2	Uniform (W and R)
1991	1	2	Uniform (W and R)
1992	1	2	Uniform (W and R)
1993	1	2	Uniform (W and R)
1994	1	2	Uniform (W and R)
1995	1	2	Uniform (W and R)
1996	1	2	Uniform (W and R)
1997	1	2	Uniform (W and R)
1998	1	2	Uniform (W and R)
1999	1	2	Uniform (W and R)
[truncated: 58,001 more rows]
