# Supplementary material for: Estimating the influence of the network topology on the agility of food supply chains
Source: PLoS One. 2019 Jul 10;14(7):e0218958. doi: 10.1371/journal.pone.0218958 (PMC6619664; doi:10.1371/journal.pone.0218958)
Supplement: S5 File — (CSV) [file pone.0218958.s005.csv]

	OFR	Time	dist
1	1	1	HL=0 (Baseline)
2	0.9962	1	HL=0 (Baseline)
3	0.9975	1	HL=0 (Baseline)
4	0.9977	1	HL=0 (Baseline)
5	0.9976	1	HL=0 (Baseline)
6	0.998	1	HL=0 (Baseline)
7	0.995	1	HL=0 (Baseline)
8	0.9956	1	HL=0 (Baseline)
9	0.9959	1	HL=0 (Baseline)
10	0.9962	1	HL=0 (Baseline)
11	0.9966	1	HL=0 (Baseline)
12	0.9969	1	HL=0 (Baseline)
13	0.9971	1	HL=0 (Baseline)
14	0.9973	1	HL=0 (Baseline)
15	0.9975	1	HL=0 (Baseline)
16	0.9977	1	HL=0 (Baseline)
17	0.9975	1	HL=0 (Baseline)
18	0.9973	1	HL=0 (Baseline)
19	0.9975	1	HL=0 (Baseline)
20	0.9975	1	HL=0 (Baseline)
21	0.9976	1	HL=0 (Baseline)
22	0.9978	1	HL=0 (Baseline)
23	0.9978	1	HL=0 (Baseline)
24	0.9979	1	HL=0 (Baseline)
25	0.998	1	HL=0 (Baseline)
26	0.9978	1	HL=0 (Baseline)
27	0.9979	1	HL=0 (Baseline)
28	0.9923	1	HL=0 (Baseline)
29	0.9897	1	HL=0 (Baseline)
30	0.9901	1	HL=0 (Baseline)
31	0.9904	1	HL=0 (Baseline)
32	0.9903	1	HL=0 (Baseline)
33	0.9903	1	HL=0 (Baseline)
34	0.9898	1	HL=0 (Baseline)
35	0.9792	1	HL=0 (Baseline)
36	0.9797	1	HL=0 (Baseline)
37	0.978	1	HL=0 (Baseline)
38	0.9786	1	HL=0 (Baseline)
39	0.9792	1	HL=0 (Baseline)
40	0.9797	1	HL=0 (Baseline)
41	0.9801	1	HL=0 (Baseline)
42	0.9797	1	HL=0 (Baseline)
43	0.9802	1	HL=0 (Baseline)
44	0.9806	1	HL=0 (Baseline)
45	0.9811	1	HL=0 (Baseline)
46	0.9815	1	HL=0 (Baseline)
47	0.9817	1	HL=0 (Baseline)
48	0.9821	1	HL=0 (Baseline)
49	0.9823	1	HL=0 (Baseline)
50	0.9824	1	HL=0 (Baseline)
51	0.9827	1	HL=0 (Baseline)
52	0.9831	1	HL=0 (Baseline)
53	0.9834	1	HL=0 (Baseline)
54	0.9837	1	HL=0 (Baseline)
55	0.984	1	HL=0 (Baseline)
56	0.9843	1	HL=0 (Baseline)
57	0.984	1	HL=0 (Baseline)
58	0.9843	1	HL=0 (Baseline)
59	0.9846	1	HL=0 (Baseline)
60	0.9848	1	HL=0 (Baseline)
61	0.9851	1	HL=0 (Baseline)
62	0.9852	1	HL=0 (Baseline)
63	0.9854	1	HL=0 (Baseline)
64	0.9857	1	HL=0 (Baseline)
65	0.9859	1	HL=0 (Baseline)
66	0.9861	1	HL=0 (Baseline)
67	0.9863	1	HL=0 (Baseline)
68	0.9865	1	HL=0 (Baseline)
69	0.9867	1	HL=0 (Baseline)
70	0.9869	1	HL=0 (Baseline)
71	0.987	1	HL=0 (Baseline)
72	0.9871	1	HL=0 (Baseline)
73	0.9873	1	HL=0 (Baseline)
74	0.9854	1	HL=0 (Baseline)
75	0.9856	1	HL=0 (Baseline)
76	0.9852	1	HL=0 (Baseline)
77	0.9854	1	HL=0 (Baseline)
78	0.9856	1	HL=0 (Baseline)
79	0.9858	1	HL=0 (Baseline)
80	0.9854	1	HL=0 (Baseline)
81	0.9855	1	HL=0 (Baseline)
82	0.9857	1	HL=0 (Baseline)
83	0.9858	1	HL=0 (Baseline)
84	0.986	1	HL=0 (Baseline)
85	0.9862	1	HL=0 (Baseline)
86	0.9863	1	HL=0 (Baseline)
87	0.9865	1	HL=0 (Baseline)
88	0.9866	1	HL=0 (Baseline)
89	0.9867	1	HL=0 (Baseline)
90	0.9868	1	HL=0 (Baseline)
91	0.987	1	HL=0 (Baseline)
92	0.9871	1	HL=0 (Baseline)
93	0.9872	1	HL=0 (Baseline)
94	0.9874	1	HL=0 (Baseline)
95	0.9875	1	HL=0 (Baseline)
96	0.9876	1	HL=0 (Baseline)
97	0.9877	1	HL=0 (Baseline)
98	0.9878	1	HL=0 (Baseline)
99	0.9879	1	HL=0 (Baseline)
100	0.9881	1	HL=0 (Baseline)
101	0.9882	1	HL=0 (Baseline)
102	0.9883	1	HL=0 (Baseline)
103	0.9884	1	HL=0 (Baseline)
104	0.9885	1	HL=0 (Baseline)
105	0.9884	1	HL=0 (Baseline)
106	0.9884	1	HL=0 (Baseline)
107	0.9885	1	HL=0 (Baseline)
108	0.9834	1	HL=0 (Baseline)
109	0.9836	1	HL=0 (Baseline)
110	0.9837	1	HL=0 (Baseline)
111	0.983	1	HL=0 (Baseline)
112	0.9831	1	HL=0 (Baseline)
113	0.9833	1	HL=0 (Baseline)
114	0.9834	1	HL=0 (Baseline)
115	0.9835	1	HL=0 (Baseline)
116	0.9837	1	HL=0 (Baseline)
117	0.9838	1	HL=0 (Baseline)
118	0.984	1	HL=0 (Baseline)
119	0.9841	1	HL=0 (Baseline)
120	0.9842	1	HL=0 (Baseline)
121	0.9843	1	HL=0 (Baseline)
122	0.9844	1	HL=0 (Baseline)
123	0.9844	1	HL=0 (Baseline)
124	0.9837	1	HL=0 (Baseline)
125	0.9839	1	HL=0 (Baseline)
126	0.984	1	HL=0 (Baseline)
127	0.9841	1	HL=0 (Baseline)
128	0.9843	1	HL=0 (Baseline)
129	0.9843	1	HL=0 (Baseline)
130	0.9844	1	HL=0 (Baseline)
131	0.9845	1	HL=0 (Baseline)
132	0.9846	1	HL=0 (Baseline)
133	0.9838	1	HL=0 (Baseline)
134	0.984	1	HL=0 (Baseline)
135	0.9841	1	HL=0 (Baseline)
136	0.9842	1	HL=0 (Baseline)
137	0.9843	1	HL=0 (Baseline)
138	0.983	1	HL=0 (Baseline)
139	0.9822	1	HL=0 (Baseline)
140	0.9824	1	HL=0 (Baseline)
141	0.9825	1	HL=0 (Baseline)
142	0.9826	1	HL=0 (Baseline)
143	0.9827	1	HL=0 (Baseline)
144	0.9829	1	HL=0 (Baseline)
145	0.983	1	HL=0 (Baseline)
146	0.9831	1	HL=0 (Baseline)
147	0.9808	1	HL=0 (Baseline)
148	0.9808	1	HL=0 (Baseline)
149	0.981	1	HL=0 (Baseline)
150	0.9811	1	HL=0 (Baseline)
151	0.9812	1	HL=0 (Baseline)
152	0.9813	1	HL=0 (Baseline)
153	0.9814	1	HL=0 (Baseline)
154	0.9816	1	HL=0 (Baseline)
155	0.9817	1	HL=0 (Baseline)
156	0.9815	1	HL=0 (Baseline)
157	0.9817	1	HL=0 (Baseline)
158	0.9815	1	HL=0 (Baseline)
159	0.9816	1	HL=0 (Baseline)
160	0.9817	1	HL=0 (Baseline)
161	0.9815	1	HL=0 (Baseline)
162	0.9815	1	HL=0 (Baseline)
163	0.9816	1	HL=0 (Baseline)
164	0.9817	1	HL=0 (Baseline)
165	0.9818	1	HL=0 (Baseline)
166	0.9819	1	HL=0 (Baseline)
167	0.982	1	HL=0 (Baseline)
168	0.9821	1	HL=0 (Baseline)
169	0.9822	1	HL=0 (Baseline)
170	0.9796	1	HL=0 (Baseline)
171	0.9797	1	HL=0 (Baseline)
172	0.9798	1	HL=0 (Baseline)
173	0.9799	1	HL=0 (Baseline)
174	0.98	1	HL=0 (Baseline)
175	0.9801	1	HL=0 (Baseline)
176	0.9802	1	HL=0 (Baseline)
177	0.9803	1	HL=0 (Baseline)
178	0.9801	1	HL=0 (Baseline)
179	0.9802	1	HL=0 (Baseline)
180	0.9803	1	HL=0 (Baseline)
181	0.9804	1	HL=0 (Baseline)
182	0.9805	1	HL=0 (Baseline)
183	0.9806	1	HL=0 (Baseline)
184	0.9806	1	HL=0 (Baseline)
185	0.9807	1	HL=0 (Baseline)
186	0.9809	1	HL=0 (Baseline)
187	0.981	1	HL=0 (Baseline)
188	0.9811	1	HL=0 (Baseline)
189	0.9812	1	HL=0 (Baseline)
190	0.9812	1	HL=0 (Baseline)
191	0.9813	1	HL=0 (Baseline)
192	0.9814	1	HL=0 (Baseline)
193	0.9815	1	HL=0 (Baseline)
194	0.9815	1	HL=0 (Baseline)
195	0.9816	1	HL=0 (Baseline)
196	0.9817	1	HL=0 (Baseline)
197	0.9818	1	HL=0 (Baseline)
198	0.9819	1	HL=0 (Baseline)
199	0.9819	1	HL=0 (Baseline)
200	0.982	1	HL=0 (Baseline)
201	0.9821	1	HL=0 (Baseline)
202	0.9822	1	HL=0 (Baseline)
203	0.9823	1	HL=0 (Baseline)
204	0.982	1	HL=0 (Baseline)
205	0.982	1	HL=0 (Baseline)
206	0.9821	1	HL=0 (Baseline)
207	0.9822	1	HL=0 (Baseline)
208	0.9823	1	HL=0 (Baseline)
209	0.9824	1	HL=0 (Baseline)
210	0.9824	1	HL=0 (Baseline)
211	0.9825	1	HL=0 (Baseline)
212	0.9824	1	HL=0 (Baseline)
213	0.9824	1	HL=0 (Baseline)
214	0.9808	1	HL=0 (Baseline)
215	0.9808	1	HL=0 (Baseline)
216	0.9809	1	HL=0 (Baseline)
217	0.981	1	HL=0 (Baseline)
218	0.9811	1	HL=0 (Baseline)
219	0.9812	1	HL=0 (Baseline)
220	0.9813	1	HL=0 (Baseline)
221	0.9813	1	HL=0 (Baseline)
222	0.9814	1	HL=0 (Baseline)
223	0.9815	1	HL=0 (Baseline)
224	0.9815	1	HL=0 (Baseline)
225	0.9816	1	HL=0 (Baseline)
226	0.9817	1	HL=0 (Baseline)
227	0.9818	1	HL=0 (Baseline)
228	0.9818	1	HL=0 (Baseline)
229	0.9818	1	HL=0 (Baseline)
230	0.9818	1	HL=0 (Baseline)
231	0.9818	1	HL=0 (Baseline)
232	0.9819	1	HL=0 (Baseline)
233	0.9819	1	HL=0 (Baseline)
234	0.982	1	HL=0 (Baseline)
235	0.9821	1	HL=0 (Baseline)
236	0.9822	1	HL=0 (Baseline)
237	0.9822	1	HL=0 (Baseline)
238	0.9823	1	HL=0 (Baseline)
239	0.9824	1	HL=0 (Baseline)
240	0.9824	1	HL=0 (Baseline)
241	0.9825	1	HL=0 (Baseline)
242	0.9826	1	HL=0 (Baseline)
243	0.9825	1	HL=0 (Baseline)
244	0.9825	1	HL=0 (Baseline)
245	0.9826	1	HL=0 (Baseline)
246	0.9827	1	HL=0 (Baseline)
247	0.9827	1	HL=0 (Baseline)
248	0.9828	1	HL=0 (Baseline)
249	0.9828	1	HL=0 (Baseline)
250	0.9829	1	HL=0 (Baseline)
251	0.9808	1	HL=0 (Baseline)
252	0.9809	1	HL=0 (Baseline)
253	0.981	1	HL=0 (Baseline)
254	0.9811	1	HL=0 (Baseline)
255	0.9811	1	HL=0 (Baseline)
256	0.9812	1	HL=0 (Baseline)
257	0.9813	1	HL=0 (Baseline)
258	0.9814	1	HL=0 (Baseline)
259	0.9814	1	HL=0 (Baseline)
260	0.9812	1	HL=0 (Baseline)
261	0.9813	1	HL=0 (Baseline)
262	0.9813	1	HL=0 (Baseline)
263	0.9814	1	HL=0 (Baseline)
264	0.9815	1	HL=0 (Baseline)
265	0.9814	1	HL=0 (Baseline)
266	0.9815	1	HL=0 (Baseline)
267	0.9816	1	HL=0 (Baseline)
268	0.9816	1	HL=0 (Baseline)
269	0.9817	1	HL=0 (Baseline)
270	0.981	1	HL=0 (Baseline)
271	0.981	1	HL=0 (Baseline)
272	0.9811	1	HL=0 (Baseline)
273	0.9812	1	HL=0 (Baseline)
274	0.9812	1	HL=0 (Baseline)
275	0.9811	1	HL=0 (Baseline)
276	0.9799	1	HL=0 (Baseline)
277	0.98	1	HL=0 (Baseline)
278	0.98	1	HL=0 (Baseline)
279	0.9801	1	HL=0 (Baseline)
280	0.9802	1	HL=0 (Baseline)
281	0.9803	1	HL=0 (Baseline)
282	0.9803	1	HL=0 (Baseline)
283	0.9804	1	HL=0 (Baseline)
284	0.9805	1	HL=0 (Baseline)
285	0.9805	1	HL=0 (Baseline)
286	0.9806	1	HL=0 (Baseline)
287	0.9807	1	HL=0 (Baseline)
288	0.9807	1	HL=0 (Baseline)
289	0.9808	1	HL=0 (Baseline)
290	0.9808	1	HL=0 (Baseline)
291	0.9809	1	HL=0 (Baseline)
292	0.981	1	HL=0 (Baseline)
293	0.9808	1	HL=0 (Baseline)
294	0.9808	1	HL=0 (Baseline)
295	0.9809	1	HL=0 (Baseline)
296	0.9793	1	HL=0 (Baseline)
297	0.9794	1	HL=0 (Baseline)
298	0.9795	1	HL=0 (Baseline)
299	0.9795	1	HL=0 (Baseline)
300	0.9796	1	HL=0 (Baseline)
301	0.9796	1	HL=0 (Baseline)
302	0.9797	1	HL=0 (Baseline)
303	0.9797	1	HL=0 (Baseline)
304	0.9798	1	HL=0 (Baseline)
305	0.9798	1	HL=0 (Baseline)
306	0.9798	1	HL=0 (Baseline)
307	0.979	1	HL=0 (Baseline)
308	0.9791	1	HL=0 (Baseline)
309	0.9791	1	HL=0 (Baseline)
310	0.9792	1	HL=0 (Baseline)
311	0.9793	1	HL=0 (Baseline)
312	0.9793	1	HL=0 (Baseline)
313	0.9794	1	HL=0 (Baseline)
314	0.9794	1	HL=0 (Baseline)
315	0.9795	1	HL=0 (Baseline)
316	0.9795	1	HL=0 (Baseline)
317	0.9796	1	HL=0 (Baseline)
318	0.9797	1	HL=0 (Baseline)
319	0.9797	1	HL=0 (Baseline)
320	0.9798	1	HL=0 (Baseline)
321	0.9799	1	HL=0 (Baseline)
322	0.9799	1	HL=0 (Baseline)
323	0.98	1	HL=0 (Baseline)
324	0.98	1	HL=0 (Baseline)
325	0.9801	1	HL=0 (Baseline)
326	0.9801	1	HL=0 (Baseline)
327	0.9802	1	HL=0 (Baseline)
328	0.9803	1	HL=0 (Baseline)
329	0.9803	1	HL=0 (Baseline)
330	0.9804	1	HL=0 (Baseline)
331	0.9804	1	HL=0 (Baseline)
332	0.9805	1	HL=0 (Baseline)
333	0.9805	1	HL=0 (Baseline)
334	0.9806	1	HL=0 (Baseline)
335	0.9806	1	HL=0 (Baseline)
336	0.9807	1	HL=0 (Baseline)
337	0.9808	1	HL=0 (Baseline)
338	0.9808	1	HL=0 (Baseline)
339	0.9809	1	HL=0 (Baseline)
340	0.9809	1	HL=0 (Baseline)
341	0.981	1	HL=0 (Baseline)
342	0.981	1	HL=0 (Baseline)
343	0.981	1	HL=0 (Baseline)
344	0.9811	1	HL=0 (Baseline)
345	0.9811	1	HL=0 (Baseline)
346	0.9812	1	HL=0 (Baseline)
347	0.9812	1	HL=0 (Baseline)
348	0.9813	1	HL=0 (Baseline)
349	0.9813	1	HL=0 (Baseline)
350	0.9814	1	HL=0 (Baseline)
351	0.9813	1	HL=0 (Baseline)
352	0.9814	1	HL=0 (Baseline)
353	0.9814	1	HL=0 (Baseline)
354	0.9815	1	HL=0 (Baseline)
355	0.9815	1	HL=0 (Baseline)
356	0.9816	1	HL=0 (Baseline)
357	0.9816	1	HL=0 (Baseline)
358	0.9817	1	HL=0 (Baseline)
359	0.9817	1	HL=0 (Baseline)
360	0.9817	1	HL=0 (Baseline)
361	0.9818	1	HL=0 (Baseline)
362	0.9818	1	HL=0 (Baseline)
363	0.9819	1	HL=0 (Baseline)
364	0.9819	1	HL=0 (Baseline)
365	0.9819	1	HL=0 (Baseline)
366	0.9819	1	HL=0 (Baseline)
367	0.982	1	HL=0 (Baseline)
368	0.982	1	HL=0 (Baseline)
369	0.9821	1	HL=0 (Baseline)
370	0.9821	1	HL=0 (Baseline)
371	0.9821	1	HL=0 (Baseline)
372	0.9822	1	HL=0 (Baseline)
373	0.9822	1	HL=0 (Baseline)
374	0.9823	1	HL=0 (Baseline)
375	0.9823	1	HL=0 (Baseline)
376	0.9824	1	HL=0 (Baseline)
377	0.9824	1	HL=0 (Baseline)
378	0.9823	1	HL=0 (Baseline)
379	0.9824	1	HL=0 (Baseline)
380	0.9824	1	HL=0 (Baseline)
381	0.9825	1	HL=0 (Baseline)
382	0.9825	1	HL=0 (Baseline)
383	0.9825	1	HL=0 (Baseline)
384	0.9826	1	HL=0 (Baseline)
385	0.9826	1	HL=0 (Baseline)
386	0.9827	1	HL=0 (Baseline)
387	0.9827	1	HL=0 (Baseline)
388	0.9827	1	HL=0 (Baseline)
389	0.9828	1	HL=0 (Baseline)
390	0.9828	1	HL=0 (Baseline)
391	0.9829	1	HL=0 (Baseline)
392	0.9829	1	HL=0 (Baseline)
393	0.9829	1	HL=0 (Baseline)
394	0.9829	1	HL=0 (Baseline)
395	0.983	1	HL=0 (Baseline)
396	0.983	1	HL=0 (Baseline)
397	0.9831	1	HL=0 (Baseline)
398	0.9831	1	HL=0 (Baseline)
399	0.9831	1	HL=0 (Baseline)
400	0.9831	1	HL=0 (Baseline)
401	0.9832	1	HL=0 (Baseline)
402	0.9832	1	HL=0 (Baseline)
403	0.9832	1	HL=0 (Baseline)
404	0.9832	1	HL=0 (Baseline)
405	0.9833	1	HL=0 (Baseline)
406	0.9833	1	HL=0 (Baseline)
407	0.9833	1	HL=0 (Baseline)
408	0.9834	1	HL=0 (Baseline)
409	0.9834	1	HL=0 (Baseline)
410	0.9835	1	HL=0 (Baseline)
411	0.9835	1	HL=0 (Baseline)
412	0.9823	1	HL=0 (Baseline)
413	0.9824	1	HL=0 (Baseline)
414	0.9824	1	HL=0 (Baseline)
415	0.9824	1	HL=0 (Baseline)
416	0.9823	1	HL=0 (Baseline)
417	0.9823	1	HL=0 (Baseline)
418	0.9824	1	HL=0 (Baseline)
419	0.9824	1	HL=0 (Baseline)
420	0.9824	1	HL=0 (Baseline)
421	0.9823	1	HL=0 (Baseline)
422	0.9821	1	HL=0 (Baseline)
423	0.9822	1	HL=0 (Baseline)
424	0.9822	1	HL=0 (Baseline)
425	0.9823	1	HL=0 (Baseline)
426	0.9823	1	HL=0 (Baseline)
427	0.9823	1	HL=0 (Baseline)
428	0.9822	1	HL=0 (Baseline)
429	0.9822	1	HL=0 (Baseline)
430	0.9823	1	HL=0 (Baseline)
431	0.9814	1	HL=0 (Baseline)
432	0.9814	1	HL=0 (Baseline)
433	0.9814	1	HL=0 (Baseline)
434	0.9815	1	HL=0 (Baseline)
435	0.9815	1	HL=0 (Baseline)
436	0.9815	1	HL=0 (Baseline)
437	0.9816	1	HL=0 (Baseline)
438	0.9816	1	HL=0 (Baseline)
439	0.9816	1	HL=0 (Baseline)
440	0.9817	1	HL=0 (Baseline)
441	0.9817	1	HL=0 (Baseline)
442	0.9817	1	HL=0 (Baseline)
443	0.9818	1	HL=0 (Baseline)
444	0.9818	1	HL=0 (Baseline)
445	0.9819	1	HL=0 (Baseline)
446	0.9819	1	HL=0 (Baseline)
447	0.982	1	HL=0 (Baseline)
448	0.982	1	HL=0 (Baseline)
449	0.9818	1	HL=0 (Baseline)
450	0.9818	1	HL=0 (Baseline)
451	0.9818	1	HL=0 (Baseline)
452	0.9819	1	HL=0 (Baseline)
453	0.9819	1	HL=0 (Baseline)
454	0.9819	1	HL=0 (Baseline)
455	0.982	1	HL=0 (Baseline)
456	0.982	1	HL=0 (Baseline)
457	0.982	1	HL=0 (Baseline)
458	0.9821	1	HL=0 (Baseline)
459	0.9821	1	HL=0 (Baseline)
460	0.9819	1	HL=0 (Baseline)
461	0.9819	1	HL=0 (Baseline)
462	0.9819	1	HL=0 (Baseline)
463	0.982	1	HL=0 (Baseline)
464	0.982	1	HL=0 (Baseline)
465	0.982	1	HL=0 (Baseline)
466	0.982	1	HL=0 (Baseline)
467	0.982	1	HL=0 (Baseline)
468	0.982	1	HL=0 (Baseline)
469	0.9821	1	HL=0 (Baseline)
470	0.9821	1	HL=0 (Baseline)
471	0.9821	1	HL=0 (Baseline)
472	0.9822	1	HL=0 (Baseline)
473	0.9822	1	HL=0 (Baseline)
474	0.9823	1	HL=0 (Baseline)
475	0.9823	1	HL=0 (Baseline)
476	0.9823	1	HL=0 (Baseline)
477	0.9824	1	HL=0 (Baseline)
478	0.9824	1	HL=0 (Baseline)
479	0.9824	1	HL=0 (Baseline)
480	0.9825	1	HL=0 (Baseline)
481	0.9825	1	HL=0 (Baseline)
482	0.9825	1	HL=0 (Baseline)
483	0.9826	1	HL=0 (Baseline)
484	0.9826	1	HL=0 (Baseline)
485	0.9826	1	HL=0 (Baseline)
486	0.9827	1	HL=0 (Baseline)
487	0.9827	1	HL=0 (Baseline)
488	0.9827	1	HL=0 (Baseline)
489	0.9828	1	HL=0 (Baseline)
490	0.9828	1	HL=0 (Baseline)
491	0.9828	1	HL=0 (Baseline)
492	0.9829	1	HL=0 (Baseline)
493	0.9829	1	HL=0 (Baseline)
494	0.9829	1	HL=0 (Baseline)
495	0.983	1	HL=0 (Baseline)
496	0.983	1	HL=0 (Baseline)
497	0.983	1	HL=0 (Baseline)
498	0.983	1	HL=0 (Baseline)
499	0.983	1	HL=0 (Baseline)
500	0.983	1	HL=0 (Baseline)
501	0.9831	1	HL=0 (Baseline)
502	0.9831	1	HL=0 (Baseline)
503	0.9831	1	HL=0 (Baseline)
504	0.9832	1	HL=0 (Baseline)
505	0.9832	1	HL=0 (Baseline)
506	0.9832	1	HL=0 (Baseline)
507	0.9833	1	HL=0 (Baseline)
508	0.9833	1	HL=0 (Baseline)
509	0.9827	1	HL=0 (Baseline)
510	0.9823	1	HL=0 (Baseline)
511	0.9821	1	HL=0 (Baseline)
512	0.9821	1	HL=0 (Baseline)
513	0.9821	1	HL=0 (Baseline)
514	0.9822	1	HL=0 (Baseline)
515	0.9822	1	HL=0 (Baseline)
516	0.9822	1	HL=0 (Baseline)
517	0.9823	1	HL=0 (Baseline)
518	0.9823	1	HL=0 (Baseline)
519	0.9823	1	HL=0 (Baseline)
520	0.9824	1	HL=0 (Baseline)
521	0.9824	1	HL=0 (Baseline)
522	0.9824	1	HL=0 (Baseline)
523	0.9825	1	HL=0 (Baseline)
524	0.9825	1	HL=0 (Baseline)
525	0.9825	1	HL=0 (Baseline)
526	0.9815	1	HL=0 (Baseline)
527	0.9815	1	HL=0 (Baseline)
528	0.9816	1	HL=0 (Baseline)
529	0.9816	1	HL=0 (Baseline)
530	0.9816	1	HL=0 (Baseline)
531	0.9817	1	HL=0 (Baseline)
532	0.981	1	HL=0 (Baseline)
533	0.9811	1	HL=0 (Baseline)
534	0.9811	1	HL=0 (Baseline)
535	0.9812	1	HL=0 (Baseline)
536	0.9812	1	HL=0 (Baseline)
537	0.9812	1	HL=0 (Baseline)
538	0.9813	1	HL=0 (Baseline)
539	0.9813	1	HL=0 (Baseline)
540	0.9813	1	HL=0 (Baseline)
541	0.9814	1	HL=0 (Baseline)
542	0.9814	1	HL=0 (Baseline)
543	0.9814	1	HL=0 (Baseline)
544	0.9814	1	HL=0 (Baseline)
545	0.9814	1	HL=0 (Baseline)
546	0.9814	1	HL=0 (Baseline)
547	0.9814	1	HL=0 (Baseline)
548	0.9814	1	HL=0 (Baseline)
549	0.9815	1	HL=0 (Baseline)
550	0.9815	1	HL=0 (Baseline)
551	0.9815	1	HL=0 (Baseline)
552	0.9815	1	HL=0 (Baseline)
553	0.9812	1	HL=0 (Baseline)
554	0.9813	1	HL=0 (Baseline)
555	0.9813	1	HL=0 (Baseline)
556	0.9813	1	HL=0 (Baseline)
557	0.9814	1	HL=0 (Baseline)
558	0.9814	1	HL=0 (Baseline)
559	0.9814	1	HL=0 (Baseline)
560	0.9814	1	HL=0 (Baseline)
561	0.9814	1	HL=0 (Baseline)
562	0.9815	1	HL=0 (Baseline)
563	0.9815	1	HL=0 (Baseline)
564	0.9815	1	HL=0 (Baseline)
565	0.9815	1	HL=0 (Baseline)
566	0.9816	1	HL=0 (Baseline)
567	0.9816	1	HL=0 (Baseline)
568	0.9816	1	HL=0 (Baseline)
569	0.9816	1	HL=0 (Baseline)
570	0.9817	1	HL=0 (Baseline)
571	0.9817	1	HL=0 (Baseline)
572	0.9816	1	HL=0 (Baseline)
573	0.9816	1	HL=0 (Baseline)
574	0.9817	1	HL=0 (Baseline)
575	0.9817	1	HL=0 (Baseline)
576	0.9817	1	HL=0 (Baseline)
577	0.9817	1	HL=0 (Baseline)
578	0.9817	1	HL=0 (Baseline)
579	0.9818	1	HL=0 (Baseline)
580	0.9818	1	HL=0 (Baseline)
581	0.9818	1	HL=0 (Baseline)
582	0.9818	1	HL=0 (Baseline)
583	0.9819	1	HL=0 (Baseline)
584	0.9817	1	HL=0 (Baseline)
585	0.9817	1	HL=0 (Baseline)
586	0.9817	1	HL=0 (Baseline)
587	0.9817	1	HL=0 (Baseline)
588	0.9817	1	HL=0 (Baseline)
589	0.9818	1	HL=0 (Baseline)
590	0.9818	1	HL=0 (Baseline)
591	0.9818	1	HL=0 (Baseline)
592	0.9819	1	HL=0 (Baseline)
593	0.9811	1	HL=0 (Baseline)
594	0.9811	1	HL=0 (Baseline)
595	0.9812	1	HL=0 (Baseline)
596	0.9811	1	HL=0 (Baseline)
597	0.9812	1	HL=0 (Baseline)
598	0.9812	1	HL=0 (Baseline)
599	0.9812	1	HL=0 (Baseline)
600	0.9812	1	HL=0 (Baseline)
601	0.9813	1	HL=0 (Baseline)
602	0.9813	1	HL=0 (Baseline)
603	0.9813	1	HL=0 (Baseline)
604	0.9814	1	HL=0 (Baseline)
605	0.9814	1	HL=0 (Baseline)
606	0.9814	1	HL=0 (Baseline)
607	0.9814	1	HL=0 (Baseline)
608	0.9814	1	HL=0 (Baseline)
609	0.9814	1	HL=0 (Baseline)
610	0.9814	1	HL=0 (Baseline)
611	0.9815	1	HL=0 (Baseline)
612	0.9815	1	HL=0 (Baseline)
613	0.9814	1	HL=0 (Baseline)
614	0.9812	1	HL=0 (Baseline)
615	0.9812	1	HL=0 (Baseline)
616	0.9812	1	HL=0 (Baseline)
617	0.9811	1	HL=0 (Baseline)
618	0.9811	1	HL=0 (Baseline)
619	0.9812	1	HL=0 (Baseline)
620	0.9812	1	HL=0 (Baseline)
621	0.9812	1	HL=0 (Baseline)
622	0.9812	1	HL=0 (Baseline)
623	0.9811	1	HL=0 (Baseline)
624	0.9812	1	HL=0 (Baseline)
625	0.9812	1	HL=0 (Baseline)
626	0.9812	1	HL=0 (Baseline)
627	0.9813	1	HL=0 (Baseline)
628	0.9813	1	HL=0 (Baseline)
629	0.9813	1	HL=0 (Baseline)
630	0.9813	1	HL=0 (Baseline)
631	0.9814	1	HL=0 (Baseline)
632	0.9814	1	HL=0 (Baseline)
633	0.9814	1	HL=0 (Baseline)
634	0.9809	1	HL=0 (Baseline)
635	0.9809	1	HL=0 (Baseline)
636	0.9809	1	HL=0 (Baseline)
637	0.981	1	HL=0 (Baseline)
638	0.981	1	HL=0 (Baseline)
639	0.981	1	HL=0 (Baseline)
640	0.9811	1	HL=0 (Baseline)
641	0.9811	1	HL=0 (Baseline)
642	0.9811	1	HL=0 (Baseline)
643	0.9811	1	HL=0 (Baseline)
644	0.9812	1	HL=0 (Baseline)
645	0.9812	1	HL=0 (Baseline)
646	0.9812	1	HL=0 (Baseline)
647	0.9812	1	HL=0 (Baseline)
648	0.9812	1	HL=0 (Baseline)
649	0.9812	1	HL=0 (Baseline)
650	0.9812	1	HL=0 (Baseline)
651	0.9812	1	HL=0 (Baseline)
652	0.9813	1	HL=0 (Baseline)
653	0.9813	1	HL=0 (Baseline)
654	0.9813	1	HL=0 (Baseline)
655	0.9813	1	HL=0 (Baseline)
656	0.9813	1	HL=0 (Baseline)
657	0.9813	1	HL=0 (Baseline)
658	0.9814	1	HL=0 (Baseline)
659	0.9814	1	HL=0 (Baseline)
660	0.9814	1	HL=0 (Baseline)
661	0.9814	1	HL=0 (Baseline)
662	0.9815	1	HL=0 (Baseline)
663	0.9815	1	HL=0 (Baseline)
664	0.9815	1	HL=0 (Baseline)
665	0.9815	1	HL=0 (Baseline)
666	0.9815	1	HL=0 (Baseline)
667	0.9815	1	HL=0 (Baseline)
668	0.9816	1	HL=0 (Baseline)
669	0.9816	1	HL=0 (Baseline)
670	0.9816	1	HL=0 (Baseline)
671	0.9816	1	HL=0 (Baseline)
672	0.9816	1	HL=0 (Baseline)
673	0.9816	1	HL=0 (Baseline)
674	0.9816	1	HL=0 (Baseline)
675	0.9816	1	HL=0 (Baseline)
676	0.9816	1	HL=0 (Baseline)
677	0.9817	1	HL=0 (Baseline)
678	0.9817	1	HL=0 (Baseline)
679	0.9817	1	HL=0 (Baseline)
680	0.9817	1	HL=0 (Baseline)
681	0.9817	1	HL=0 (Baseline)
682	0.9817	1	HL=0 (Baseline)
683	0.9818	1	HL=0 (Baseline)
684	0.9818	1	HL=0 (Baseline)
685	0.9818	1	HL=0 (Baseline)
686	0.9818	1	HL=0 (Baseline)
687	0.9819	1	HL=0 (Baseline)
688	0.9819	1	HL=0 (Baseline)
689	0.9819	1	HL=0 (Baseline)
690	0.9819	1	HL=0 (Baseline)
691	0.9819	1	HL=0 (Baseline)
692	0.9819	1	HL=0 (Baseline)
693	0.982	1	HL=0 (Baseline)
694	0.982	1	HL=0 (Baseline)
695	0.9815	1	HL=0 (Baseline)
696	0.9811	1	HL=0 (Baseline)
697	0.9811	1	HL=0 (Baseline)
698	0.9812	1	HL=0 (Baseline)
699	0.9812	1	HL=0 (Baseline)
700	0.9812	1	HL=0 (Baseline)
701	0.9812	1	HL=0 (Baseline)
702	0.9813	1	HL=0 (Baseline)
703	0.9813	1	HL=0 (Baseline)
704	0.9808	1	HL=0 (Baseline)
705	0.9808	1	HL=0 (Baseline)
706	0.9809	1	HL=0 (Baseline)
707	0.9809	1	HL=0 (Baseline)
708	0.9809	1	HL=0 (Baseline)
709	0.9809	1	HL=0 (Baseline)
710	0.9809	1	HL=0 (Baseline)
711	0.9809	1	HL=0 (Baseline)
712	0.9809	1	HL=0 (Baseline)
713	0.9809	1	HL=0 (Baseline)
714	0.9809	1	HL=0 (Baseline)
715	0.9809	1	HL=0 (Baseline)
716	0.9809	1	HL=0 (Baseline)
717	0.981	1	HL=0 (Baseline)
718	0.981	1	HL=0 (Baseline)
719	0.981	1	HL=0 (Baseline)
720	0.981	1	HL=0 (Baseline)
721	0.9811	1	HL=0 (Baseline)
722	0.9811	1	HL=0 (Baseline)
723	0.9811	1	HL=0 (Baseline)
724	0.9811	1	HL=0 (Baseline)
725	0.9812	1	HL=0 (Baseline)
726	0.9812	1	HL=0 (Baseline)
727	0.9811	1	HL=0 (Baseline)
728	0.9811	1	HL=0 (Baseline)
729	0.9812	1	HL=0 (Baseline)
730	0.9812	1	HL=0 (Baseline)
731	0.9812	1	HL=0 (Baseline)
732	0.9812	1	HL=0 (Baseline)
733	0.9812	1	HL=0 (Baseline)
734	0.9813	1	HL=0 (Baseline)
735	0.9808	1	HL=0 (Baseline)
736	0.9808	1	HL=0 (Baseline)
737	0.9809	1	HL=0 (Baseline)
738	0.9809	1	HL=0 (Baseline)
739	0.9809	1	HL=0 (Baseline)
740	0.9809	1	HL=0 (Baseline)
741	0.981	1	HL=0 (Baseline)
742	0.981	1	HL=0 (Baseline)
743	0.981	1	HL=0 (Baseline)
744	0.981	1	HL=0 (Baseline)
745	0.9811	1	HL=0 (Baseline)
746	0.9811	1	HL=0 (Baseline)
747	0.9811	1	HL=0 (Baseline)
748	0.9811	1	HL=0 (Baseline)
749	0.9812	1	HL=0 (Baseline)
750	0.9812	1	HL=0 (Baseline)
751	0.9812	1	HL=0 (Baseline)
752	0.9812	1	HL=0 (Baseline)
753	0.9812	1	HL=0 (Baseline)
754	0.9812	1	HL=0 (Baseline)
755	0.9813	1	HL=0 (Baseline)
756	0.9812	1	HL=0 (Baseline)
757	0.9813	1	HL=0 (Baseline)
758	0.9813	1	HL=0 (Baseline)
759	0.9813	1	HL=0 (Baseline)
760	0.9813	1	HL=0 (Baseline)
761	0.9814	1	HL=0 (Baseline)
762	0.9814	1	HL=0 (Baseline)
763	0.9814	1	HL=0 (Baseline)
764	0.9814	1	HL=0 (Baseline)
765	0.9815	1	HL=0 (Baseline)
766	0.9814	1	HL=0 (Baseline)
767	0.9814	1	HL=0 (Baseline)
768	0.9813	1	HL=0 (Baseline)
769	0.9813	1	HL=0 (Baseline)
770	0.9812	1	HL=0 (Baseline)
771	0.9813	1	HL=0 (Baseline)
772	0.9813	1	HL=0 (Baseline)
773	0.9813	1	HL=0 (Baseline)
774	0.9813	1	HL=0 (Baseline)
775	0.9814	1	HL=0 (Baseline)
776	0.9814	1	HL=0 (Baseline)
777	0.9814	1	HL=0 (Baseline)
778	0.9814	1	HL=0 (Baseline)
779	0.9814	1	HL=0 (Baseline)
780	0.9815	1	HL=0 (Baseline)
781	0.9814	1	HL=0 (Baseline)
782	0.9814	1	HL=0 (Baseline)
783	0.9815	1	HL=0 (Baseline)
784	0.9815	1	HL=0 (Baseline)
785	0.9815	1	HL=0 (Baseline)
786	0.9815	1	HL=0 (Baseline)
787	0.9815	1	HL=0 (Baseline)
788	0.9816	1	HL=0 (Baseline)
789	0.9816	1	HL=0 (Baseline)
790	0.9816	1	HL=0 (Baseline)
791	0.9816	1	HL=0 (Baseline)
792	0.9816	1	HL=0 (Baseline)
793	0.9817	1	HL=0 (Baseline)
794	0.9817	1	HL=0 (Baseline)
795	0.9817	1	HL=0 (Baseline)
796	0.9817	1	HL=0 (Baseline)
797	0.9818	1	HL=0 (Baseline)
798	0.9818	1	HL=0 (Baseline)
799	0.9818	1	HL=0 (Baseline)
800	0.9818	1	HL=0 (Baseline)
801	0.9818	1	HL=0 (Baseline)
802	0.9819	1	HL=0 (Baseline)
803	0.9815	1	HL=0 (Baseline)
804	0.9814	1	HL=0 (Baseline)
805	0.9814	1	HL=0 (Baseline)
806	0.9814	1	HL=0 (Baseline)
807	0.9814	1	HL=0 (Baseline)
808	0.9814	1	HL=0 (Baseline)
809	0.9814	1	HL=0 (Baseline)
810	0.9814	1	HL=0 (Baseline)
811	0.9814	1	HL=0 (Baseline)
812	0.9814	1	HL=0 (Baseline)
813	0.9815	1	HL=0 (Baseline)
814	0.9815	1	HL=0 (Baseline)
815	0.9815	1	HL=0 (Baseline)
816	0.9815	1	HL=0 (Baseline)
817	0.9815	1	HL=0 (Baseline)
818	0.9815	1	HL=0 (Baseline)
819	0.9815	1	HL=0 (Baseline)
820	0.9815	1	HL=0 (Baseline)
821	0.9815	1	HL=0 (Baseline)
822	0.9816	1	HL=0 (Baseline)
823	0.9816	1	HL=0 (Baseline)
824	0.9815	1	HL=0 (Baseline)
825	0.9815	1	HL=0 (Baseline)
826	0.9815	1	HL=0 (Baseline)
827	0.9813	1	HL=0 (Baseline)
828	0.9813	1	HL=0 (Baseline)
829	0.9813	1	HL=0 (Baseline)
830	0.9813	1	HL=0 (Baseline)
831	0.9813	1	HL=0 (Baseline)
832	0.9814	1	HL=0 (Baseline)
833	0.9814	1	HL=0 (Baseline)
834	0.9814	1	HL=0 (Baseline)
835	0.9814	1	HL=0 (Baseline)
836	0.9815	1	HL=0 (Baseline)
837	0.9809	1	HL=0 (Baseline)
838	0.9809	1	HL=0 (Baseline)
839	0.981	1	HL=0 (Baseline)
840	0.981	1	HL=0 (Baseline)
841	0.981	1	HL=0 (Baseline)
842	0.981	1	HL=0 (Baseline)
843	0.981	1	HL=0 (Baseline)
844	0.9811	1	HL=0 (Baseline)
845	0.9811	1	HL=0 (Baseline)
846	0.9811	1	HL=0 (Baseline)
847	0.9811	1	HL=0 (Baseline)
848	0.9811	1	HL=0 (Baseline)
849	0.9811	1	HL=0 (Baseline)
850	0.981	1	HL=0 (Baseline)
851	0.981	1	HL=0 (Baseline)
852	0.981	1	HL=0 (Baseline)
853	0.9811	1	HL=0 (Baseline)
854	0.981	1	HL=0 (Baseline)
855	0.981	1	HL=0 (Baseline)
856	0.9811	1	HL=0 (Baseline)
857	0.9811	1	HL=0 (Baseline)
858	0.9811	1	HL=0 (Baseline)
859	0.9811	1	HL=0 (Baseline)
860	0.9811	1	HL=0 (Baseline)
861	0.9811	1	HL=0 (Baseline)
862	0.9811	1	HL=0 (Baseline)
863	0.9812	1	HL=0 (Baseline)
864	0.9812	1	HL=0 (Baseline)
865	0.9812	1	HL=0 (Baseline)
866	0.9812	1	HL=0 (Baseline)
867	0.9812	1	HL=0 (Baseline)
868	0.9812	1	HL=0 (Baseline)
869	0.9812	1	HL=0 (Baseline)
870	0.9812	1	HL=0 (Baseline)
871	0.9812	1	HL=0 (Baseline)
872	0.9813	1	HL=0 (Baseline)
873	0.9813	1	HL=0 (Baseline)
874	0.9813	1	HL=0 (Baseline)
875	0.9813	1	HL=0 (Baseline)
876	0.9813	1	HL=0 (Baseline)
877	0.9813	1	HL=0 (Baseline)
878	0.9814	1	HL=0 (Baseline)
879	0.9814	1	HL=0 (Baseline)
880	0.9814	1	HL=0 (Baseline)
881	0.9814	1	HL=0 (Baseline)
882	0.9814	1	HL=0 (Baseline)
883	0.9814	1	HL=0 (Baseline)
884	0.9815	1	HL=0 (Baseline)
885	0.9815	1	HL=0 (Baseline)
886	0.9815	1	HL=0 (Baseline)
887	0.9815	1	HL=0 (Baseline)
888	0.9815	1	HL=0 (Baseline)
889	0.9816	1	HL=0 (Baseline)
890	0.9816	1	HL=0 (Baseline)
891	0.9814	1	HL=0 (Baseline)
892	0.9814	1	HL=0 (Baseline)
893	0.9814	1	HL=0 (Baseline)
894	0.9814	1	HL=0 (Baseline)
895	0.9814	1	HL=0 (Baseline)
896	0.9815	1	HL=0 (Baseline)
897	0.9815	1	HL=0 (Baseline)
898	0.9815	1	HL=0 (Baseline)
899	0.9815	1	HL=0 (Baseline)
900	0.9815	1	HL=0 (Baseline)
901	0.9812	1	HL=0 (Baseline)
902	0.9812	1	HL=0 (Baseline)
903	0.9813	1	HL=0 (Baseline)
904	0.9813	1	HL=0 (Baseline)
905	0.9813	1	HL=0 (Baseline)
906	0.9813	1	HL=0 (Baseline)
907	0.9813	1	HL=0 (Baseline)
908	0.9813	1	HL=0 (Baseline)
909	0.9812	1	HL=0 (Baseline)
910	0.9812	1	HL=0 (Baseline)
911	0.9812	1	HL=0 (Baseline)
912	0.9812	1	HL=0 (Baseline)
913	0.9812	1	HL=0 (Baseline)
914	0.9813	1	HL=0 (Baseline)
915	0.9813	1	HL=0 (Baseline)
916	0.9813	1	HL=0 (Baseline)
917	0.9813	1	HL=0 (Baseline)
918	0.9813	1	HL=0 (Baseline)
919	0.9813	1	HL=0 (Baseline)
920	0.9813	1	HL=0 (Baseline)
921	0.9813	1	HL=0 (Baseline)
922	0.9814	1	HL=0 (Baseline)
923	0.9814	1	HL=0 (Baseline)
924	0.9814	1	HL=0 (Baseline)
925	0.9814	1	HL=0 (Baseline)
926	0.9814	1	HL=0 (Baseline)
927	0.9815	1	HL=0 (Baseline)
928	0.9815	1	HL=0 (Baseline)
929	0.9815	1	HL=0 (Baseline)
930	0.9815	1	HL=0 (Baseline)
931	0.9815	1	HL=0 (Baseline)
932	0.9816	1	HL=0 (Baseline)
933	0.9816	1	HL=0 (Baseline)
934	0.9816	1	HL=0 (Baseline)
935	0.9816	1	HL=0 (Baseline)
936	0.9816	1	HL=0 (Baseline)
937	0.9817	1	HL=0 (Baseline)
938	0.9817	1	HL=0 (Baseline)
939	0.9817	1	HL=0 (Baseline)
940	0.9814	1	HL=0 (Baseline)
941	0.9814	1	HL=0 (Baseline)
942	0.9814	1	HL=0 (Baseline)
943	0.9814	1	HL=0 (Baseline)
944	0.9814	1	HL=0 (Baseline)
945	0.9814	1	HL=0 (Baseline)
946	0.9815	1	HL=0 (Baseline)
947	0.9815	1	HL=0 (Baseline)
948	0.9815	1	HL=0 (Baseline)
949	0.9815	1	HL=0 (Baseline)
950	0.9815	1	HL=0 (Baseline)
951	0.9815	1	HL=0 (Baseline)
952	0.9816	1	HL=0 (Baseline)
953	0.9816	1	HL=0 (Baseline)
954	0.9816	1	HL=0 (Baseline)
955	0.9816	1	HL=0 (Baseline)
956	0.9816	1	HL=0 (Baseline)
957	0.9816	1	HL=0 (Baseline)
958	0.9816	1	HL=0 (Baseline)
959	0.9817	1	HL=0 (Baseline)
960	0.9816	1	HL=0 (Baseline)
961	0.9816	1	HL=0 (Baseline)
962	0.9812	1	HL=0 (Baseline)
963	0.9812	1	HL=0 (Baseline)
964	0.9812	1	HL=0 (Baseline)
965	0.9812	1	HL=0 (Baseline)
966	0.9813	1	HL=0 (Baseline)
967	0.9813	1	HL=0 (Baseline)
968	0.9813	1	HL=0 (Baseline)
969	0.9813	1	HL=0 (Baseline)
970	0.9813	1	HL=0 (Baseline)
971	0.9813	1	HL=0 (Baseline)
972	0.9811	1	HL=0 (Baseline)
973	0.9812	1	HL=0 (Baseline)
974	0.9812	1	HL=0 (Baseline)
975	0.9812	1	HL=0 (Baseline)
976	0.9812	1	HL=0 (Baseline)
977	0.9812	1	HL=0 (Baseline)
978	0.9813	1	HL=0 (Baseline)
979	0.9808	1	HL=0 (Baseline)
980	0.9809	1	HL=0 (Baseline)
981	0.9809	1	HL=0 (Baseline)
982	0.9809	1	HL=0 (Baseline)
983	0.9809	1	HL=0 (Baseline)
984	0.9809	1	HL=0 (Baseline)
985	0.9809	1	HL=0 (Baseline)
986	0.981	1	HL=0 (Baseline)
987	0.981	1	HL=0 (Baseline)
988	0.981	1	HL=0 (Baseline)
989	0.981	1	HL=0 (Baseline)
990	0.981	1	HL=0 (Baseline)
991	0.981	1	HL=0 (Baseline)
992	0.9811	1	HL=0 (Baseline)
993	0.981	1	HL=0 (Baseline)
994	0.981	1	HL=0 (Baseline)
995	0.981	1	HL=0 (Baseline)
996	0.981	1	HL=0 (Baseline)
997	0.9811	1	HL=0 (Baseline)
998	0.9811	1	HL=0 (Baseline)
999	0.9811	1	HL=0 (Baseline)
1000	0.9811	1	HL=0 (Baseline)
1001	0.9239	2	HL=0 (Baseline)
1002	0.9605	2	HL=0 (Baseline)
1003	0.9737	2	HL=0 (Baseline)
1004	0.9797	2	HL=0 (Baseline)
1005	0.9826	2	HL=0 (Baseline)
1006	0.9853	2	HL=0 (Baseline)
1007	0.9858	2	HL=0 (Baseline)
1008	0.9859	2	HL=0 (Baseline)
1009	0.9874	2	HL=0 (Baseline)
1010	0.9886	2	HL=0 (Baseline)
1011	0.9896	2	HL=0 (Baseline)
1012	0.9876	2	HL=0 (Baseline)
1013	0.9886	2	HL=0 (Baseline)
1014	0.988	2	HL=0 (Baseline)
1015	0.9888	2	HL=0 (Baseline)
1016	0.9895	2	HL=0 (Baseline)
1017	0.99	2	HL=0 (Baseline)
1018	0.9902	2	HL=0 (Baseline)
1019	0.9907	2	HL=0 (Baseline)
1020	0.9908	2	HL=0 (Baseline)
1021	0.9912	2	HL=0 (Baseline)
1022	0.9916	2	HL=0 (Baseline)
1023	0.992	2	HL=0 (Baseline)
1024	0.9923	2	HL=0 (Baseline)
1025	0.9919	2	HL=0 (Baseline)
1026	0.9918	2	HL=0 (Baseline)
1027	0.992	2	HL=0 (Baseline)
1028	0.9917	2	HL=0 (Baseline)
1029	0.9919	2	HL=0 (Baseline)
1030	0.9922	2	HL=0 (Baseline)
1031	0.9921	2	HL=0 (Baseline)
1032	0.9923	2	HL=0 (Baseline)
1033	0.9903	2	HL=0 (Baseline)
1034	0.9905	2	HL=0 (Baseline)
1035	0.9886	2	HL=0 (Baseline)
1036	0.9888	2	HL=0 (Baseline)
1037	0.989	2	HL=0 (Baseline)
1038	0.9892	2	HL=0 (Baseline)
1039	0.9895	2	HL=0 (Baseline)
1040	0.9898	2	HL=0 (Baseline)
1041	0.9898	2	HL=0 (Baseline)
1042	0.9897	2	HL=0 (Baseline)
1043	0.99	2	HL=0 (Baseline)
1044	0.9902	2	HL=0 (Baseline)
1045	0.9904	2	HL=0 (Baseline)
1046	0.9906	2	HL=0 (Baseline)
1047	0.9907	2	HL=0 (Baseline)
1048	0.9909	2	HL=0 (Baseline)
1049	0.9906	2	HL=0 (Baseline)
1050	0.9908	2	HL=0 (Baseline)
1051	0.9909	2	HL=0 (Baseline)
1052	0.9911	2	HL=0 (Baseline)
1053	0.982	2	HL=0 (Baseline)
1054	0.9823	2	HL=0 (Baseline)
1055	0.9826	2	HL=0 (Baseline)
1056	0.9829	2	HL=0 (Baseline)
1057	0.983	2	HL=0 (Baseline)
1058	0.9833	2	HL=0 (Baseline)
1059	0.9835	2	HL=0 (Baseline)
1060	0.9826	2	HL=0 (Baseline)
1061	0.9829	2	HL=0 (Baseline)
1062	0.9831	2	HL=0 (Baseline)
1063	0.9799	2	HL=0 (Baseline)
1064	0.9801	2	HL=0 (Baseline)
1065	0.9804	2	HL=0 (Baseline)
1066	0.9806	2	HL=0 (Baseline)
1067	0.9809	2	HL=0 (Baseline)
1068	0.9812	2	HL=0 (Baseline)
1069	0.9815	2	HL=0 (Baseline)
1070	0.9818	2	HL=0 (Baseline)
1071	0.9816	2	HL=0 (Baseline)
1072	0.9809	2	HL=0 (Baseline)
1073	0.9806	2	HL=0 (Baseline)
1074	0.9807	2	HL=0 (Baseline)
1075	0.981	2	HL=0 (Baseline)
1076	0.981	2	HL=0 (Baseline)
1077	0.9812	2	HL=0 (Baseline)
1078	0.9814	2	HL=0 (Baseline)
1079	0.9807	2	HL=0 (Baseline)
1080	0.9809	2	HL=0 (Baseline)
1081	0.9811	2	HL=0 (Baseline)
1082	0.9813	2	HL=0 (Baseline)
1083	0.9815	2	HL=0 (Baseline)
1084	0.98	2	HL=0 (Baseline)
1085	0.9803	2	HL=0 (Baseline)
1086	0.9804	2	HL=0 (Baseline)
1087	0.9807	2	HL=0 (Baseline)
1088	0.9808	2	HL=0 (Baseline)
1089	0.9809	2	HL=0 (Baseline)
1090	0.9811	2	HL=0 (Baseline)
1091	0.9809	2	HL=0 (Baseline)
1092	0.9807	2	HL=0 (Baseline)
1093	0.9809	2	HL=0 (Baseline)
1094	0.9811	2	HL=0 (Baseline)
1095	0.9812	2	HL=0 (Baseline)
1096	0.9814	2	HL=0 (Baseline)
1097	0.9803	2	HL=0 (Baseline)
1098	0.9804	2	HL=0 (Baseline)
1099	0.9806	2	HL=0 (Baseline)
1100	0.9808	2	HL=0 (Baseline)
1101	0.981	2	HL=0 (Baseline)
1102	0.9812	2	HL=0 (Baseline)
1103	0.9808	2	HL=0 (Baseline)
1104	0.981	2	HL=0 (Baseline)
1105	0.9811	2	HL=0 (Baseline)
1106	0.9764	2	HL=0 (Baseline)
1107	0.9767	2	HL=0 (Baseline)
1108	0.9768	2	HL=0 (Baseline)
1109	0.9757	2	HL=0 (Baseline)
1110	0.9756	2	HL=0 (Baseline)
1111	0.9752	2	HL=0 (Baseline)
1112	0.9754	2	HL=0 (Baseline)
1113	0.9756	2	HL=0 (Baseline)
1114	0.9758	2	HL=0 (Baseline)
1115	0.976	2	HL=0 (Baseline)
1116	0.9761	2	HL=0 (Baseline)
1117	0.9763	2	HL=0 (Baseline)
1118	0.9765	2	HL=0 (Baseline)
1119	0.9767	2	HL=0 (Baseline)
1120	0.9769	2	HL=0 (Baseline)
1121	0.9771	2	HL=0 (Baseline)
1122	0.9772	2	HL=0 (Baseline)
1123	0.9773	2	HL=0 (Baseline)
1124	0.9741	2	HL=0 (Baseline)
1125	0.9743	2	HL=0 (Baseline)
1126	0.9745	2	HL=0 (Baseline)
1127	0.9746	2	HL=0 (Baseline)
1128	0.9748	2	HL=0 (Baseline)
1129	0.975	2	HL=0 (Baseline)
1130	0.9752	2	HL=0 (Baseline)
1131	0.9754	2	HL=0 (Baseline)
1132	0.9756	2	HL=0 (Baseline)
1133	0.9757	2	HL=0 (Baseline)
1134	0.9759	2	HL=0 (Baseline)
1135	0.9761	2	HL=0 (Baseline)
1136	0.9762	2	HL=0 (Baseline)
1137	0.9764	2	HL=0 (Baseline)
1138	0.9765	2	HL=0 (Baseline)
1139	0.9767	2	HL=0 (Baseline)
1140	0.9768	2	HL=0 (Baseline)
1141	0.9767	2	HL=0 (Baseline)
1142	0.9769	2	HL=0 (Baseline)
1143	0.977	2	HL=0 (Baseline)
1144	0.9768	2	HL=0 (Baseline)
1145	0.9768	2	HL=0 (Baseline)
1146	0.9769	2	HL=0 (Baseline)
1147	0.9762	2	HL=0 (Baseline)
1148	0.9764	2	HL=0 (Baseline)
1149	0.9765	2	HL=0 (Baseline)
1150	0.9767	2	HL=0 (Baseline)
1151	0.9768	2	HL=0 (Baseline)
1152	0.9769	2	HL=0 (Baseline)
1153	0.9771	2	HL=0 (Baseline)
1154	0.9767	2	HL=0 (Baseline)
1155	0.9759	2	HL=0 (Baseline)
1156	0.976	2	HL=0 (Baseline)
1157	0.9762	2	HL=0 (Baseline)
1158	0.9763	2	HL=0 (Baseline)
1159	0.976	2	HL=0 (Baseline)
1160	0.9761	2	HL=0 (Baseline)
1161	0.9748	2	HL=0 (Baseline)
1162	0.975	2	HL=0 (Baseline)
1163	0.9751	2	HL=0 (Baseline)
1164	0.9753	2	HL=0 (Baseline)
1165	0.9754	2	HL=0 (Baseline)
1166	0.9756	2	HL=0 (Baseline)
1167	0.9757	2	HL=0 (Baseline)
1168	0.9759	2	HL=0 (Baseline)
1169	0.976	2	HL=0 (Baseline)
1170	0.9759	2	HL=0 (Baseline)
1171	0.976	2	HL=0 (Baseline)
1172	0.9761	2	HL=0 (Baseline)
1173	0.9762	2	HL=0 (Baseline)
1174	0.9764	2	HL=0 (Baseline)
1175	0.9765	2	HL=0 (Baseline)
1176	0.9766	2	HL=0 (Baseline)
1177	0.9768	2	HL=0 (Baseline)
1178	0.9769	2	HL=0 (Baseline)
1179	0.9769	2	HL=0 (Baseline)
1180	0.977	2	HL=0 (Baseline)
1181	0.9771	2	HL=0 (Baseline)
1182	0.9773	2	HL=0 (Baseline)
1183	0.9774	2	HL=0 (Baseline)
1184	0.9775	2	HL=0 (Baseline)
1185	0.9776	2	HL=0 (Baseline)
1186	0.9777	2	HL=0 (Baseline)
1187	0.9779	2	HL=0 (Baseline)
1188	0.978	2	HL=0 (Baseline)
1189	0.9781	2	HL=0 (Baseline)
1190	0.9782	2	HL=0 (Baseline)
1191	0.9783	2	HL=0 (Baseline)
1192	0.9782	2	HL=0 (Baseline)
1193	0.9783	2	HL=0 (Baseline)
1194	0.9784	2	HL=0 (Baseline)
1195	0.9785	2	HL=0 (Baseline)
1196	0.9785	2	HL=0 (Baseline)
1197	0.9786	2	HL=0 (Baseline)
1198	0.9787	2	HL=0 (Baseline)
1199	0.9788	2	HL=0 (Baseline)
1200	0.9788	2	HL=0 (Baseline)
1201	0.9788	2	HL=0 (Baseline)
1202	0.9789	2	HL=0 (Baseline)
1203	0.979	2	HL=0 (Baseline)
1204	0.9791	2	HL=0 (Baseline)
1205	0.9791	2	HL=0 (Baseline)
1206	0.9792	2	HL=0 (Baseline)
1207	0.9793	2	HL=0 (Baseline)
1208	0.9794	2	HL=0 (Baseline)
1209	0.9794	2	HL=0 (Baseline)
1210	0.9795	2	HL=0 (Baseline)
1211	0.9796	2	HL=0 (Baseline)
1212	0.9797	2	HL=0 (Baseline)
1213	0.9797	2	HL=0 (Baseline)
1214	0.9797	2	HL=0 (Baseline)
1215	0.9798	2	HL=0 (Baseline)
1216	0.9799	2	HL=0 (Baseline)
1217	0.9799	2	HL=0 (Baseline)
1218	0.98	2	HL=0 (Baseline)
1219	0.9801	2	HL=0 (Baseline)
1220	0.9801	2	HL=0 (Baseline)
1221	0.9802	2	HL=0 (Baseline)
1222	0.9803	2	HL=0 (Baseline)
1223	0.9804	2	HL=0 (Baseline)
1224	0.9805	2	HL=0 (Baseline)
1225	0.9806	2	HL=0 (Baseline)
1226	0.9802	2	HL=0 (Baseline)
1227	0.9803	2	HL=0 (Baseline)
1228	0.9804	2	HL=0 (Baseline)
1229	0.9805	2	HL=0 (Baseline)
1230	0.9805	2	HL=0 (Baseline)
1231	0.9787	2	HL=0 (Baseline)
1232	0.9782	2	HL=0 (Baseline)
1233	0.9782	2	HL=0 (Baseline)
1234	0.9783	2	HL=0 (Baseline)
1235	0.9784	2	HL=0 (Baseline)
1236	0.9785	2	HL=0 (Baseline)
1237	0.9786	2	HL=0 (Baseline)
1238	0.9786	2	HL=0 (Baseline)
1239	0.9787	2	HL=0 (Baseline)
1240	0.9788	2	HL=0 (Baseline)
1241	0.9789	2	HL=0 (Baseline)
1242	0.9789	2	HL=0 (Baseline)
1243	0.979	2	HL=0 (Baseline)
1244	0.9791	2	HL=0 (Baseline)
1245	0.9791	2	HL=0 (Baseline)
1246	0.9792	2	HL=0 (Baseline)
1247	0.9793	2	HL=0 (Baseline)
1248	0.9794	2	HL=0 (Baseline)
1249	0.9795	2	HL=0 (Baseline)
1250	0.9795	2	HL=0 (Baseline)
1251	0.9795	2	HL=0 (Baseline)
1252	0.9795	2	HL=0 (Baseline)
1253	0.9796	2	HL=0 (Baseline)
1254	0.9797	2	HL=0 (Baseline)
1255	0.9797	2	HL=0 (Baseline)
1256	0.9798	2	HL=0 (Baseline)
1257	0.9799	2	HL=0 (Baseline)
1258	0.98	2	HL=0 (Baseline)
1259	0.98	2	HL=0 (Baseline)
1260	0.98	2	HL=0 (Baseline)
1261	0.9801	2	HL=0 (Baseline)
1262	0.9802	2	HL=0 (Baseline)
1263	0.9802	2	HL=0 (Baseline)
1264	0.9803	2	HL=0 (Baseline)
1265	0.9804	2	HL=0 (Baseline)
1266	0.9801	2	HL=0 (Baseline)
1267	0.9802	2	HL=0 (Baseline)
1268	0.9803	2	HL=0 (Baseline)
1269	0.9804	2	HL=0 (Baseline)
1270	0.9804	2	HL=0 (Baseline)
1271	0.9805	2	HL=0 (Baseline)
1272	0.9805	2	HL=0 (Baseline)
1273	0.9806	2	HL=0 (Baseline)
1274	0.9806	2	HL=0 (Baseline)
1275	0.9807	2	HL=0 (Baseline)
1276	0.9803	2	HL=0 (Baseline)
1277	0.9803	2	HL=0 (Baseline)
1278	0.9804	2	HL=0 (Baseline)
1279	0.9804	2	HL=0 (Baseline)
1280	0.9805	2	HL=0 (Baseline)
1281	0.9805	2	HL=0 (Baseline)
1282	0.9806	2	HL=0 (Baseline)
1283	0.9793	2	HL=0 (Baseline)
1284	0.9794	2	HL=0 (Baseline)
1285	0.9795	2	HL=0 (Baseline)
1286	0.9795	2	HL=0 (Baseline)
1287	0.9796	2	HL=0 (Baseline)
1288	0.9796	2	HL=0 (Baseline)
1289	0.9797	2	HL=0 (Baseline)
1290	0.9798	2	HL=0 (Baseline)
1291	0.9798	2	HL=0 (Baseline)
1292	0.9799	2	HL=0 (Baseline)
1293	0.9783	2	HL=0 (Baseline)
1294	0.9783	2	HL=0 (Baseline)
1295	0.9784	2	HL=0 (Baseline)
1296	0.9785	2	HL=0 (Baseline)
1297	0.9785	2	HL=0 (Baseline)
1298	0.9786	2	HL=0 (Baseline)
1299	0.9785	2	HL=0 (Baseline)
1300	0.9786	2	HL=0 (Baseline)
1301	0.9786	2	HL=0 (Baseline)
1302	0.9787	2	HL=0 (Baseline)
1303	0.9788	2	HL=0 (Baseline)
1304	0.9789	2	HL=0 (Baseline)
1305	0.9789	2	HL=0 (Baseline)
1306	0.979	2	HL=0 (Baseline)
1307	0.979	2	HL=0 (Baseline)
1308	0.979	2	HL=0 (Baseline)
1309	0.979	2	HL=0 (Baseline)
1310	0.9791	2	HL=0 (Baseline)
1311	0.9792	2	HL=0 (Baseline)
1312	0.9792	2	HL=0 (Baseline)
1313	0.9793	2	HL=0 (Baseline)
1314	0.9793	2	HL=0 (Baseline)
1315	0.9793	2	HL=0 (Baseline)
1316	0.9793	2	HL=0 (Baseline)
1317	0.9793	2	HL=0 (Baseline)
1318	0.9794	2	HL=0 (Baseline)
1319	0.9795	2	HL=0 (Baseline)
1320	0.9795	2	HL=0 (Baseline)
1321	0.9796	2	HL=0 (Baseline)
1322	0.9797	2	HL=0 (Baseline)
1323	0.9797	2	HL=0 (Baseline)
1324	0.9797	2	HL=0 (Baseline)
1325	0.9798	2	HL=0 (Baseline)
1326	0.9798	2	HL=0 (Baseline)
1327	0.9799	2	HL=0 (Baseline)
1328	0.9799	2	HL=0 (Baseline)
1329	0.9798	2	HL=0 (Baseline)
1330	0.9797	2	HL=0 (Baseline)
1331	0.9797	2	HL=0 (Baseline)
1332	0.9794	2	HL=0 (Baseline)
1333	0.9795	2	HL=0 (Baseline)
1334	0.9793	2	HL=0 (Baseline)
1335	0.9794	2	HL=0 (Baseline)
1336	0.9794	2	HL=0 (Baseline)
1337	0.9795	2	HL=0 (Baseline)
1338	0.9795	2	HL=0 (Baseline)
1339	0.9796	2	HL=0 (Baseline)
1340	0.9796	2	HL=0 (Baseline)
1341	0.9797	2	HL=0 (Baseline)
1342	0.9797	2	HL=0 (Baseline)
1343	0.9798	2	HL=0 (Baseline)
1344	0.9798	2	HL=0 (Baseline)
1345	0.9799	2	HL=0 (Baseline)
1346	0.9799	2	HL=0 (Baseline)
1347	0.98	2	HL=0 (Baseline)
1348	0.98	2	HL=0 (Baseline)
1349	0.9801	2	HL=0 (Baseline)
1350	0.9801	2	HL=0 (Baseline)
1351	0.9802	2	HL=0 (Baseline)
1352	0.9802	2	HL=0 (Baseline)
1353	0.9802	2	HL=0 (Baseline)
1354	0.9802	2	HL=0 (Baseline)
1355	0.9803	2	HL=0 (Baseline)
1356	0.9803	2	HL=0 (Baseline)
1357	0.9802	2	HL=0 (Baseline)
1358	0.9803	2	HL=0 (Baseline)
1359	0.9803	2	HL=0 (Baseline)
1360	0.9804	2	HL=0 (Baseline)
1361	0.9804	2	HL=0 (Baseline)
1362	0.9804	2	HL=0 (Baseline)
1363	0.9805	2	HL=0 (Baseline)
1364	0.9805	2	HL=0 (Baseline)
1365	0.9805	2	HL=0 (Baseline)
1366	0.9806	2	HL=0 (Baseline)
1367	0.9806	2	HL=0 (Baseline)
1368	0.9807	2	HL=0 (Baseline)
1369	0.9807	2	HL=0 (Baseline)
1370	0.9808	2	HL=0 (Baseline)
1371	0.9808	2	HL=0 (Baseline)
1372	0.9809	2	HL=0 (Baseline)
1373	0.9809	2	HL=0 (Baseline)
1374	0.9805	2	HL=0 (Baseline)
1375	0.9805	2	HL=0 (Baseline)
1376	0.9806	2	HL=0 (Baseline)
1377	0.9806	2	HL=0 (Baseline)
1378	0.9806	2	HL=0 (Baseline)
1379	0.9807	2	HL=0 (Baseline)
1380	0.9807	2	HL=0 (Baseline)
1381	0.9808	2	HL=0 (Baseline)
1382	0.9808	2	HL=0 (Baseline)
1383	0.9809	2	HL=0 (Baseline)
1384	0.9809	2	HL=0 (Baseline)
1385	0.981	2	HL=0 (Baseline)
1386	0.981	2	HL=0 (Baseline)
1387	0.981	2	HL=0 (Baseline)
1388	0.9811	2	HL=0 (Baseline)
1389	0.9811	2	HL=0 (Baseline)
1390	0.9812	2	HL=0 (Baseline)
1391	0.9812	2	HL=0 (Baseline)
1392	0.9813	2	HL=0 (Baseline)
1393	0.9813	2	HL=0 (Baseline)
1394	0.9813	2	HL=0 (Baseline)
1395	0.9814	2	HL=0 (Baseline)
1396	0.9814	2	HL=0 (Baseline)
1397	0.9815	2	HL=0 (Baseline)
1398	0.9815	2	HL=0 (Baseline)
1399	0.9812	2	HL=0 (Baseline)
1400	0.9813	2	HL=0 (Baseline)
1401	0.9813	2	HL=0 (Baseline)
1402	0.9812	2	HL=0 (Baseline)
1403	0.9813	2	HL=0 (Baseline)
1404	0.9813	2	HL=0 (Baseline)
1405	0.9814	2	HL=0 (Baseline)
1406	0.9814	2	HL=0 (Baseline)
1407	0.9814	2	HL=0 (Baseline)
1408	0.9815	2	HL=0 (Baseline)
1409	0.9815	2	HL=0 (Baseline)
1410	0.9816	2	HL=0 (Baseline)
1411	0.9816	2	HL=0 (Baseline)
1412	0.9816	2	HL=0 (Baseline)
1413	0.9817	2	HL=0 (Baseline)
1414	0.9817	2	HL=0 (Baseline)
1415	0.9817	2	HL=0 (Baseline)
1416	0.9817	2	HL=0 (Baseline)
1417	0.981	2	HL=0 (Baseline)
1418	0.9811	2	HL=0 (Baseline)
1419	0.9811	2	HL=0 (Baseline)
1420	0.9811	2	HL=0 (Baseline)
1421	0.9812	2	HL=0 (Baseline)
1422	0.9812	2	HL=0 (Baseline)
1423	0.9812	2	HL=0 (Baseline)
1424	0.9813	2	HL=0 (Baseline)
1425	0.9812	2	HL=0 (Baseline)
1426	0.9812	2	HL=0 (Baseline)
1427	0.9813	2	HL=0 (Baseline)
1428	0.9809	2	HL=0 (Baseline)
1429	0.9809	2	HL=0 (Baseline)
1430	0.981	2	HL=0 (Baseline)
1431	0.981	2	HL=0 (Baseline)
1432	0.9796	2	HL=0 (Baseline)
1433	0.9797	2	HL=0 (Baseline)
1434	0.9797	2	HL=0 (Baseline)
1435	0.9797	2	HL=0 (Baseline)
1436	0.9794	2	HL=0 (Baseline)
1437	0.9794	2	HL=0 (Baseline)
1438	0.9794	2	HL=0 (Baseline)
1439	0.9795	2	HL=0 (Baseline)
1440	0.9795	2	HL=0 (Baseline)
1441	0.9796	2	HL=0 (Baseline)
1442	0.9796	2	HL=0 (Baseline)
1443	0.9797	2	HL=0 (Baseline)
1444	0.9797	2	HL=0 (Baseline)
1445	0.9797	2	HL=0 (Baseline)
1446	0.9798	2	HL=0 (Baseline)
1447	0.9798	2	HL=0 (Baseline)
1448	0.9799	2	HL=0 (Baseline)
1449	0.9799	2	HL=0 (Baseline)
1450	0.9799	2	HL=0 (Baseline)
1451	0.98	2	HL=0 (Baseline)
1452	0.98	2	HL=0 (Baseline)
1453	0.9801	2	HL=0 (Baseline)
1454	0.9801	2	HL=0 (Baseline)
1455	0.9801	2	HL=0 (Baseline)
1456	0.9802	2	HL=0 (Baseline)
1457	0.9802	2	HL=0 (Baseline)
1458	0.9802	2	HL=0 (Baseline)
1459	0.9802	2	HL=0 (Baseline)
1460	0.9801	2	HL=0 (Baseline)
1461	0.9802	2	HL=0 (Baseline)
1462	0.9802	2	HL=0 (Baseline)
1463	0.9795	2	HL=0 (Baseline)
1464	0.9796	2	HL=0 (Baseline)
1465	0.9796	2	HL=0 (Baseline)
1466	0.9796	2	HL=0 (Baseline)
1467	0.9796	2	HL=0 (Baseline)
1468	0.9797	2	HL=0 (Baseline)
1469	0.9797	2	HL=0 (Baseline)
1470	0.9797	2	HL=0 (Baseline)
1471	0.9798	2	HL=0 (Baseline)
1472	0.9798	2	HL=0 (Baseline)
1473	0.9797	2	HL=0 (Baseline)
1474	0.9798	2	HL=0 (Baseline)
1475	0.9798	2	HL=0 (Baseline)
1476	0.9798	2	HL=0 (Baseline)
1477	0.9787	2	HL=0 (Baseline)
1478	0.9787	2	HL=0 (Baseline)
1479	0.9788	2	HL=0 (Baseline)
1480	0.9788	2	HL=0 (Baseline)
1481	0.9788	2	HL=0 (Baseline)
1482	0.9789	2	HL=0 (Baseline)
1483	0.9789	2	HL=0 (Baseline)
1484	0.9789	2	HL=0 (Baseline)
1485	0.979	2	HL=0 (Baseline)
1486	0.9787	2	HL=0 (Baseline)
1487	0.9787	2	HL=0 (Baseline)
1488	0.9786	2	HL=0 (Baseline)
1489	0.9786	2	HL=0 (Baseline)
1490	0.9787	2	HL=0 (Baseline)
1491	0.9787	2	HL=0 (Baseline)
1492	0.9787	2	HL=0 (Baseline)
1493	0.9788	2	HL=0 (Baseline)
1494	0.9788	2	HL=0 (Baseline)
1495	0.9789	2	HL=0 (Baseline)
1496	0.9789	2	HL=0 (Baseline)
1497	0.9789	2	HL=0 (Baseline)
1498	0.979	2	HL=0 (Baseline)
1499	0.979	2	HL=0 (Baseline)
1500	0.979	2	HL=0 (Baseline)
1501	0.9791	2	HL=0 (Baseline)
1502	0.9791	2	HL=0 (Baseline)
1503	0.9791	2	HL=0 (Baseline)
1504	0.9792	2	HL=0 (Baseline)
1505	0.9792	2	HL=0 (Baseline)
1506	0.9792	2	HL=0 (Baseline)
1507	0.9793	2	HL=0 (Baseline)
1508	0.9793	2	HL=0 (Baseline)
1509	0.9783	2	HL=0 (Baseline)
1510	0.9783	2	HL=0 (Baseline)
1511	0.9783	2	HL=0 (Baseline)
1512	0.9783	2	HL=0 (Baseline)
1513	0.9784	2	HL=0 (Baseline)
1514	0.9784	2	HL=0 (Baseline)
1515	0.9784	2	HL=0 (Baseline)
1516	0.9785	2	HL=0 (Baseline)
1517	0.9785	2	HL=0 (Baseline)
1518	0.9785	2	HL=0 (Baseline)
1519	0.9785	2	HL=0 (Baseline)
1520	0.9786	2	HL=0 (Baseline)
1521	0.9785	2	HL=0 (Baseline)
1522	0.9785	2	HL=0 (Baseline)
1523	0.9786	2	HL=0 (Baseline)
1524	0.9786	2	HL=0 (Baseline)
1525	0.9786	2	HL=0 (Baseline)
1526	0.9777	2	HL=0 (Baseline)
1527	0.9777	2	HL=0 (Baseline)
1528	0.9777	2	HL=0 (Baseline)
1529	0.9778	2	HL=0 (Baseline)
1530	0.9778	2	HL=0 (Baseline)
1531	0.9779	2	HL=0 (Baseline)
1532	0.9777	2	HL=0 (Baseline)
1533	0.9777	2	HL=0 (Baseline)
1534	0.9777	2	HL=0 (Baseline)
1535	0.9778	2	HL=0 (Baseline)
1536	0.9778	2	HL=0 (Baseline)
1537	0.9778	2	HL=0 (Baseline)
1538	0.9778	2	HL=0 (Baseline)
1539	0.9779	2	HL=0 (Baseline)
1540	0.9779	2	HL=0 (Baseline)
1541	0.978	2	HL=0 (Baseline)
1542	0.978	2	HL=0 (Baseline)
1543	0.978	2	HL=0 (Baseline)
1544	0.9781	2	HL=0 (Baseline)
1545	0.9781	2	HL=0 (Baseline)
1546	0.978	2	HL=0 (Baseline)
1547	0.9781	2	HL=0 (Baseline)
1548	0.978	2	HL=0 (Baseline)
1549	0.9781	2	HL=0 (Baseline)
1550	0.9781	2	HL=0 (Baseline)
1551	0.9781	2	HL=0 (Baseline)
1552	0.9782	2	HL=0 (Baseline)
1553	0.9782	2	HL=0 (Baseline)
1554	0.9782	2	HL=0 (Baseline)
1555	0.9782	2	HL=0 (Baseline)
1556	0.9783	2	HL=0 (Baseline)
1557	0.9783	2	HL=0 (Baseline)
1558	0.9772	2	HL=0 (Baseline)
1559	0.9772	2	HL=0 (Baseline)
1560	0.9773	2	HL=0 (Baseline)
1561	0.9773	2	HL=0 (Baseline)
1562	0.9773	2	HL=0 (Baseline)
1563	0.9773	2	HL=0 (Baseline)
1564	0.9774	2	HL=0 (Baseline)
1565	0.9774	2	HL=0 (Baseline)
1566	0.9775	2	HL=0 (Baseline)
1567	0.9775	2	HL=0 (Baseline)
1568	0.9775	2	HL=0 (Baseline)
1569	0.9776	2	HL=0 (Baseline)
1570	0.9776	2	HL=0 (Baseline)
1571	0.9776	2	HL=0 (Baseline)
1572	0.9777	2	HL=0 (Baseline)
1573	0.9777	2	HL=0 (Baseline)
1574	0.9777	2	HL=0 (Baseline)
1575	0.9778	2	HL=0 (Baseline)
1576	0.9778	2	HL=0 (Baseline)
1577	0.9778	2	HL=0 (Baseline)
1578	0.9778	2	HL=0 (Baseline)
1579	0.9778	2	HL=0 (Baseline)
1580	0.9778	2	HL=0 (Baseline)
1581	0.9779	2	HL=0 (Baseline)
1582	0.9779	2	HL=0 (Baseline)
1583	0.9779	2	HL=0 (Baseline)
1584	0.9779	2	HL=0 (Baseline)
1585	0.9779	2	HL=0 (Baseline)
1586	0.9779	2	HL=0 (Baseline)
1587	0.978	2	HL=0 (Baseline)
1588	0.978	2	HL=0 (Baseline)
1589	0.978	2	HL=0 (Baseline)
1590	0.978	2	HL=0 (Baseline)
1591	0.978	2	HL=0 (Baseline)
1592	0.9781	2	HL=0 (Baseline)
1593	0.9781	2	HL=0 (Baseline)
1594	0.9781	2	HL=0 (Baseline)
1595	0.9781	2	HL=0 (Baseline)
1596	0.9781	2	HL=0 (Baseline)
1597	0.9782	2	HL=0 (Baseline)
1598	0.9782	2	HL=0 (Baseline)
1599	0.9782	2	HL=0 (Baseline)
1600	0.9783	2	HL=0 (Baseline)
1601	0.9783	2	HL=0 (Baseline)
1602	0.9783	2	HL=0 (Baseline)
1603	0.9784	2	HL=0 (Baseline)
1604	0.9784	2	HL=0 (Baseline)
1605	0.9784	2	HL=0 (Baseline)
1606	0.9785	2	HL=0 (Baseline)
1607	0.9783	2	HL=0 (Baseline)
1608	0.9783	2	HL=0 (Baseline)
1609	0.9784	2	HL=0 (Baseline)
1610	0.9784	2	HL=0 (Baseline)
1611	0.9784	2	HL=0 (Baseline)
1612	0.9785	2	HL=0 (Baseline)
1613	0.9785	2	HL=0 (Baseline)
1614	0.9785	2	HL=0 (Baseline)
1615	0.9786	2	HL=0 (Baseline)
1616	0.9786	2	HL=0 (Baseline)
1617	0.9786	2	HL=0 (Baseline)
1618	0.9787	2	HL=0 (Baseline)
1619	0.9787	2	HL=0 (Baseline)
1620	0.9787	2	HL=0 (Baseline)
1621	0.9787	2	HL=0 (Baseline)
1622	0.9788	2	HL=0 (Baseline)
1623	0.9788	2	HL=0 (Baseline)
1624	0.9788	2	HL=0 (Baseline)
1625	0.9788	2	HL=0 (Baseline)
1626	0.9789	2	HL=0 (Baseline)
1627	0.9789	2	HL=0 (Baseline)
1628	0.9789	2	HL=0 (Baseline)
1629	0.979	2	HL=0 (Baseline)
1630	0.979	2	HL=0 (Baseline)
1631	0.979	2	HL=0 (Baseline)
1632	0.979	2	HL=0 (Baseline)
1633	0.979	2	HL=0 (Baseline)
1634	0.9789	2	HL=0 (Baseline)
1635	0.9789	2	HL=0 (Baseline)
1636	0.979	2	HL=0 (Baseline)
1637	0.979	2	HL=0 (Baseline)
1638	0.979	2	HL=0 (Baseline)
1639	0.9791	2	HL=0 (Baseline)
1640	0.9791	2	HL=0 (Baseline)
1641	0.9791	2	HL=0 (Baseline)
1642	0.9791	2	HL=0 (Baseline)
1643	0.9791	2	HL=0 (Baseline)
1644	0.9791	2	HL=0 (Baseline)
1645	0.9792	2	HL=0 (Baseline)
1646	0.9792	2	HL=0 (Baseline)
1647	0.9792	2	HL=0 (Baseline)
1648	0.9792	2	HL=0 (Baseline)
1649	0.9792	2	HL=0 (Baseline)
1650	0.9792	2	HL=0 (Baseline)
1651	0.9793	2	HL=0 (Baseline)
1652	0.9793	2	HL=0 (Baseline)
1653	0.9793	2	HL=0 (Baseline)
1654	0.9787	2	HL=0 (Baseline)
1655	0.9788	2	HL=0 (Baseline)
1656	0.9788	2	HL=0 (Baseline)
1657	0.9788	2	HL=0 (Baseline)
1658	0.9788	2	HL=0 (Baseline)
1659	0.9789	2	HL=0 (Baseline)
1660	0.9789	2	HL=0 (Baseline)
1661	0.9789	2	HL=0 (Baseline)
1662	0.979	2	HL=0 (Baseline)
1663	0.979	2	HL=0 (Baseline)
1664	0.979	2	HL=0 (Baseline)
1665	0.979	2	HL=0 (Baseline)
1666	0.9791	2	HL=0 (Baseline)
1667	0.979	2	HL=0 (Baseline)
1668	0.9791	2	HL=0 (Baseline)
1669	0.9791	2	HL=0 (Baseline)
1670	0.9791	2	HL=0 (Baseline)
1671	0.9791	2	HL=0 (Baseline)
1672	0.9792	2	HL=0 (Baseline)
1673	0.9792	2	HL=0 (Baseline)
1674	0.9792	2	HL=0 (Baseline)
1675	0.9792	2	HL=0 (Baseline)
1676	0.9793	2	HL=0 (Baseline)
1677	0.9792	2	HL=0 (Baseline)
1678	0.9793	2	HL=0 (Baseline)
1679	0.9793	2	HL=0 (Baseline)
1680	0.9793	2	HL=0 (Baseline)
1681	0.9793	2	HL=0 (Baseline)
1682	0.9794	2	HL=0 (Baseline)
1683	0.9794	2	HL=0 (Baseline)
1684	0.9794	2	HL=0 (Baseline)
1685	0.9795	2	HL=0 (Baseline)
1686	0.9795	2	HL=0 (Baseline)
1687	0.9795	2	HL=0 (Baseline)
1688	0.9795	2	HL=0 (Baseline)
1689	0.9796	2	HL=0 (Baseline)
1690	0.9796	2	HL=0 (Baseline)
1691	0.9796	2	HL=0 (Baseline)
1692	0.9796	2	HL=0 (Baseline)
1693	0.9796	2	HL=0 (Baseline)
1694	0.9796	2	HL=0 (Baseline)
1695	0.9797	2	HL=0 (Baseline)
1696	0.9797	2	HL=0 (Baseline)
1697	0.9794	2	HL=0 (Baseline)
1698	0.9795	2	HL=0 (Baseline)
1699	0.9795	2	HL=0 (Baseline)
1700	0.9795	2	HL=0 (Baseline)
1701	0.9795	2	HL=0 (Baseline)
1702	0.9796	2	HL=0 (Baseline)
1703	0.9796	2	HL=0 (Baseline)
1704	0.9796	2	HL=0 (Baseline)
1705	0.9796	2	HL=0 (Baseline)
1706	0.979	2	HL=0 (Baseline)
1707	0.979	2	HL=0 (Baseline)
1708	0.979	2	HL=0 (Baseline)
1709	0.979	2	HL=0 (Baseline)
1710	0.979	2	HL=0 (Baseline)
1711	0.9791	2	HL=0 (Baseline)
1712	0.9791	2	HL=0 (Baseline)
1713	0.9787	2	HL=0 (Baseline)
1714	0.9787	2	HL=0 (Baseline)
1715	0.9788	2	HL=0 (Baseline)
1716	0.9788	2	HL=0 (Baseline)
1717	0.9788	2	HL=0 (Baseline)
1718	0.9782	2	HL=0 (Baseline)
1719	0.9782	2	HL=0 (Baseline)
1720	0.9783	2	HL=0 (Baseline)
1721	0.9783	2	HL=0 (Baseline)
1722	0.9783	2	HL=0 (Baseline)
1723	0.9784	2	HL=0 (Baseline)
1724	0.9784	2	HL=0 (Baseline)
1725	0.9784	2	HL=0 (Baseline)
1726	0.9781	2	HL=0 (Baseline)
1727	0.9781	2	HL=0 (Baseline)
1728	0.9782	2	HL=0 (Baseline)
1729	0.9782	2	HL=0 (Baseline)
1730	0.9781	2	HL=0 (Baseline)
1731	0.9781	2	HL=0 (Baseline)
1732	0.9781	2	HL=0 (Baseline)
1733	0.9781	2	HL=0 (Baseline)
1734	0.9782	2	HL=0 (Baseline)
1735	0.9782	2	HL=0 (Baseline)
1736	0.9782	2	HL=0 (Baseline)
1737	0.9782	2	HL=0 (Baseline)
1738	0.9782	2	HL=0 (Baseline)
1739	0.9783	2	HL=0 (Baseline)
1740	0.9783	2	HL=0 (Baseline)
1741	0.9783	2	HL=0 (Baseline)
1742	0.9783	2	HL=0 (Baseline)
1743	0.9784	2	HL=0 (Baseline)
1744	0.9784	2	HL=0 (Baseline)
1745	0.9784	2	HL=0 (Baseline)
1746	0.9785	2	HL=0 (Baseline)
1747	0.9785	2	HL=0 (Baseline)
1748	0.9785	2	HL=0 (Baseline)
1749	0.9785	2	HL=0 (Baseline)
1750	0.9786	2	HL=0 (Baseline)
1751	0.9786	2	HL=0 (Baseline)
1752	0.9786	2	HL=0 (Baseline)
1753	0.9786	2	HL=0 (Baseline)
1754	0.9787	2	HL=0 (Baseline)
1755	0.9787	2	HL=0 (Baseline)
1756	0.9787	2	HL=0 (Baseline)
1757	0.9787	2	HL=0 (Baseline)
1758	0.9788	2	HL=0 (Baseline)
1759	0.9788	2	HL=0 (Baseline)
1760	0.9788	2	HL=0 (Baseline)
1761	0.9788	2	HL=0 (Baseline)
1762	0.9789	2	HL=0 (Baseline)
1763	0.9789	2	HL=0 (Baseline)
1764	0.9789	2	HL=0 (Baseline)
1765	0.9789	2	HL=0 (Baseline)
1766	0.9789	2	HL=0 (Baseline)
1767	0.9789	2	HL=0 (Baseline)
1768	0.9789	2	HL=0 (Baseline)
1769	0.9789	2	HL=0 (Baseline)
1770	0.9789	2	HL=0 (Baseline)
1771	0.9789	2	HL=0 (Baseline)
1772	0.9789	2	HL=0 (Baseline)
1773	0.979	2	HL=0 (Baseline)
1774	0.979	2	HL=0 (Baseline)
1775	0.979	2	HL=0 (Baseline)
1776	0.979	2	HL=0 (Baseline)
1777	0.9789	2	HL=0 (Baseline)
1778	0.9789	2	HL=0 (Baseline)
1779	0.9789	2	HL=0 (Baseline)
1780	0.9789	2	HL=0 (Baseline)
1781	0.9789	2	HL=0 (Baseline)
1782	0.979	2	HL=0 (Baseline)
1783	0.979	2	HL=0 (Baseline)
1784	0.979	2	HL=0 (Baseline)
1785	0.979	2	HL=0 (Baseline)
1786	0.9791	2	HL=0 (Baseline)
1787	0.9791	2	HL=0 (Baseline)
1788	0.9791	2	HL=0 (Baseline)
1789	0.979	2	HL=0 (Baseline)
1790	0.979	2	HL=0 (Baseline)
1791	0.979	2	HL=0 (Baseline)
1792	0.979	2	HL=0 (Baseline)
1793	0.9791	2	HL=0 (Baseline)
1794	0.9791	2	HL=0 (Baseline)
1795	0.9791	2	HL=0 (Baseline)
1796	0.9791	2	HL=0 (Baseline)
1797	0.9792	2	HL=0 (Baseline)
1798	0.9792	2	HL=0 (Baseline)
1799	0.9792	2	HL=0 (Baseline)
1800	0.9792	2	HL=0 (Baseline)
1801	0.9792	2	HL=0 (Baseline)
1802	0.9786	2	HL=0 (Baseline)
1803	0.9786	2	HL=0 (Baseline)
1804	0.9786	2	HL=0 (Baseline)
1805	0.9787	2	HL=0 (Baseline)
1806	0.9787	2	HL=0 (Baseline)
1807	0.9787	2	HL=0 (Baseline)
1808	0.9787	2	HL=0 (Baseline)
1809	0.9788	2	HL=0 (Baseline)
1810	0.9788	2	HL=0 (Baseline)
1811	0.9788	2	HL=0 (Baseline)
1812	0.9788	2	HL=0 (Baseline)
1813	0.9789	2	HL=0 (Baseline)
1814	0.9789	2	HL=0 (Baseline)
1815	0.9789	2	HL=0 (Baseline)
1816	0.9789	2	HL=0 (Baseline)
1817	0.9789	2	HL=0 (Baseline)
1818	0.9789	2	HL=0 (Baseline)
1819	0.9789	2	HL=0 (Baseline)
1820	0.979	2	HL=0 (Baseline)
1821	0.979	2	HL=0 (Baseline)
1822	0.979	2	HL=0 (Baseline)
1823	0.979	2	HL=0 (Baseline)
1824	0.979	2	HL=0 (Baseline)
1825	0.9791	2	HL=0 (Baseline)
1826	0.9791	2	HL=0 (Baseline)
1827	0.9791	2	HL=0 (Baseline)
1828	0.9791	2	HL=0 (Baseline)
1829	0.9791	2	HL=0 (Baseline)
1830	0.9792	2	HL=0 (Baseline)
1831	0.9792	2	HL=0 (Baseline)
1832	0.9792	2	HL=0 (Baseline)
1833	0.9792	2	HL=0 (Baseline)
1834	0.9793	2	HL=0 (Baseline)
1835	0.9793	2	HL=0 (Baseline)
1836	0.9793	2	HL=0 (Baseline)
1837	0.9792	2	HL=0 (Baseline)
1838	0.9792	2	HL=0 (Baseline)
1839	0.9792	2	HL=0 (Baseline)
1840	0.9792	2	HL=0 (Baseline)
1841	0.9792	2	HL=0 (Baseline)
1842	0.9792	2	HL=0 (Baseline)
1843	0.9792	2	HL=0 (Baseline)
1844	0.9792	2	HL=0 (Baseline)
1845	0.9793	2	HL=0 (Baseline)
1846	0.9793	2	HL=0 (Baseline)
1847	0.9793	2	HL=0 (Baseline)
1848	0.9793	2	HL=0 (Baseline)
1849	0.9793	2	HL=0 (Baseline)
1850	0.9794	2	HL=0 (Baseline)
1851	0.9794	2	HL=0 (Baseline)
1852	0.9794	2	HL=0 (Baseline)
1853	0.9794	2	HL=0 (Baseline)
1854	0.9794	2	HL=0 (Baseline)
1855	0.9794	2	HL=0 (Baseline)
1856	0.9795	2	HL=0 (Baseline)
1857	0.9795	2	HL=0 (Baseline)
1858	0.9795	2	HL=0 (Baseline)
1859	0.9795	2	HL=0 (Baseline)
1860	0.9795	2	HL=0 (Baseline)
1861	0.9795	2	HL=0 (Baseline)
1862	0.9796	2	HL=0 (Baseline)
1863	0.9789	2	HL=0 (Baseline)
1864	0.9789	2	HL=0 (Baseline)
1865	0.9789	2	HL=0 (Baseline)
1866	0.9788	2	HL=0 (Baseline)
1867	0.9788	2	HL=0 (Baseline)
1868	0.9788	2	HL=0 (Baseline)
1869	0.9788	2	HL=0 (Baseline)
1870	0.9788	2	HL=0 (Baseline)
1871	0.9788	2	HL=0 (Baseline)
1872	0.9788	2	HL=0 (Baseline)
1873	0.9788	2	HL=0 (Baseline)
1874	0.9789	2	HL=0 (Baseline)
1875	0.9789	2	HL=0 (Baseline)
1876	0.9789	2	HL=0 (Baseline)
1877	0.9789	2	HL=0 (Baseline)
1878	0.9789	2	HL=0 (Baseline)
1879	0.9789	2	HL=0 (Baseline)
1880	0.9789	2	HL=0 (Baseline)
1881	0.979	2	HL=0 (Baseline)
1882	0.979	2	HL=0 (Baseline)
1883	0.979	2	HL=0 (Baseline)
1884	0.979	2	HL=0 (Baseline)
1885	0.979	2	HL=0 (Baseline)
1886	0.9791	2	HL=0 (Baseline)
1887	0.9791	2	HL=0 (Baseline)
1888	0.9791	2	HL=0 (Baseline)
1889	0.9791	2	HL=0 (Baseline)
1890	0.9792	2	HL=0 (Baseline)
1891	0.9792	2	HL=0 (Baseline)
1892	0.9792	2	HL=0 (Baseline)
1893	0.9792	2	HL=0 (Baseline)
1894	0.9792	2	HL=0 (Baseline)
1895	0.9792	2	HL=0 (Baseline)
1896	0.9793	2	HL=0 (Baseline)
1897	0.9793	2	HL=0 (Baseline)
1898	0.9793	2	HL=0 (Baseline)
1899	0.9793	2	HL=0 (Baseline)
1900	0.9793	2	HL=0 (Baseline)
1901	0.9794	2	HL=0 (Baseline)
1902	0.9794	2	HL=0 (Baseline)
1903	0.9794	2	HL=0 (Baseline)
1904	0.9794	2	HL=0 (Baseline)
1905	0.9794	2	HL=0 (Baseline)
1906	0.9794	2	HL=0 (Baseline)
1907	0.9794	2	HL=0 (Baseline)
1908	0.9794	2	HL=0 (Baseline)
1909	0.9794	2	HL=0 (Baseline)
1910	0.9795	2	HL=0 (Baseline)
1911	0.9795	2	HL=0 (Baseline)
1912	0.9795	2	HL=0 (Baseline)
1913	0.9795	2	HL=0 (Baseline)
1914	0.9795	2	HL=0 (Baseline)
1915	0.9796	2	HL=0 (Baseline)
1916	0.9796	2	HL=0 (Baseline)
1917	0.9795	2	HL=0 (Baseline)
1918	0.9795	2	HL=0 (Baseline)
1919	0.9796	2	HL=0 (Baseline)
1920	0.9796	2	HL=0 (Baseline)
1921	0.9796	2	HL=0 (Baseline)
1922	0.9796	2	HL=0 (Baseline)
1923	0.9797	2	HL=0 (Baseline)
1924	0.9797	2	HL=0 (Baseline)
1925	0.9797	2	HL=0 (Baseline)
1926	0.9797	2	HL=0 (Baseline)
1927	0.9796	2	HL=0 (Baseline)
1928	0.9796	2	HL=0 (Baseline)
1929	0.9797	2	HL=0 (Baseline)
1930	0.9797	2	HL=0 (Baseline)
1931	0.9797	2	HL=0 (Baseline)
1932	0.9797	2	HL=0 (Baseline)
1933	0.9797	2	HL=0 (Baseline)
1934	0.9797	2	HL=0 (Baseline)
1935	0.9797	2	HL=0 (Baseline)
1936	0.9797	2	HL=0 (Baseline)
1937	0.9797	2	HL=0 (Baseline)
1938	0.9797	2	HL=0 (Baseline)
1939	0.9797	2	HL=0 (Baseline)
1940	0.9797	2	HL=0 (Baseline)
1941	0.9797	2	HL=0 (Baseline)
1942	0.9797	2	HL=0 (Baseline)
1943	0.9797	2	HL=0 (Baseline)
1944	0.9797	2	HL=0 (Baseline)
1945	0.9797	2	HL=0 (Baseline)
1946	0.9798	2	HL=0 (Baseline)
1947	0.9797	2	HL=0 (Baseline)
1948	0.9797	2	HL=0 (Baseline)
1949	0.9798	2	HL=0 (Baseline)
1950	0.9798	2	HL=0 (Baseline)
1951	0.9798	2	HL=0 (Baseline)
1952	0.9798	2	HL=0 (Baseline)
1953	0.9798	2	HL=0 (Baseline)
1954	0.9798	2	HL=0 (Baseline)
1955	0.9799	2	HL=0 (Baseline)
1956	0.9799	2	HL=0 (Baseline)
1957	0.9799	2	HL=0 (Baseline)
1958	0.9799	2	HL=0 (Baseline)
1959	0.9799	2	HL=0 (Baseline)
1960	0.9799	2	HL=0 (Baseline)
1961	0.98	2	HL=0 (Baseline)
1962	0.9799	2	HL=0 (Baseline)
1963	0.9799	2	HL=0 (Baseline)
1964	0.9799	2	HL=0 (Baseline)
1965	0.9799	2	HL=0 (Baseline)
1966	0.9799	2	HL=0 (Baseline)
1967	0.9799	2	HL=0 (Baseline)
1968	0.9798	2	HL=0 (Baseline)
1969	0.9799	2	HL=0 (Baseline)
1970	0.9799	2	HL=0 (Baseline)
1971	0.9799	2	HL=0 (Baseline)
1972	0.9799	2	HL=0 (Baseline)
1973	0.9799	2	HL=0 (Baseline)
1974	0.9799	2	HL=0 (Baseline)
1975	0.98	2	HL=0 (Baseline)
1976	0.98	2	HL=0 (Baseline)
1977	0.98	2	HL=0 (Baseline)
1978	0.98	2	HL=0 (Baseline)
1979	0.98	2	HL=0 (Baseline)
1980	0.98	2	HL=0 (Baseline)
1981	0.98	2	HL=0 (Baseline)
1982	0.9801	2	HL=0 (Baseline)
1983	0.9801	2	HL=0 (Baseline)
1984	0.9801	2	HL=0 (Baseline)
1985	0.9801	2	HL=0 (Baseline)
1986	0.9801	2	HL=0 (Baseline)
1987	0.9801	2	HL=0 (Baseline)
1988	0.9801	2	HL=0 (Baseline)
1989	0.9802	2	HL=0 (Baseline)
1990	0.9802	2	HL=0 (Baseline)
1991	0.9801	2	HL=0 (Baseline)
1992	0.9801	2	HL=0 (Baseline)
1993	0.9801	2	HL=0 (Baseline)
1994	0.9801	2	HL=0 (Baseline)
1995	0.9802	2	HL=0 (Baseline)
1996	0.9802	2	HL=0 (Baseline)
1997	0.9801	2	HL=0 (Baseline)
1998	0.9801	2	HL=0 (Baseline)
1999	0.9802	2	HL=0 (Baseline)
[truncated: 73,001 more rows]
