# Supplementary material for: Estimating the influence of the network topology on the agility of food supply chains
Source: PLoS One. 2019 Jul 10;14(7):e0218958. doi: 10.1371/journal.pone.0218958 (PMC6619664; doi:10.1371/journal.pone.0218958)
Supplement: S6 File — (CSV) [file pone.0218958.s006.csv]

	OFR	Time	dist
1	1	1	2
2	0.9962	1	2
3	0.9975	1	2
4	0.9977	1	2
5	0.9976	1	2
6	0.998	1	2
7	0.995	1	2
8	0.9956	1	2
9	0.9959	1	2
10	0.9962	1	2
11	0.9966	1	2
12	0.9969	1	2
13	0.9971	1	2
14	0.9973	1	2
15	0.9975	1	2
16	0.9977	1	2
17	0.9975	1	2
18	0.9973	1	2
19	0.9975	1	2
20	0.9975	1	2
21	0.9976	1	2
22	0.9978	1	2
23	0.9978	1	2
24	0.9979	1	2
25	0.998	1	2
26	0.9978	1	2
27	0.9979	1	2
28	0.9923	1	2
29	0.9897	1	2
30	0.9901	1	2
31	0.9904	1	2
32	0.9903	1	2
33	0.9903	1	2
34	0.9898	1	2
35	0.9792	1	2
36	0.9797	1	2
37	0.978	1	2
38	0.9786	1	2
39	0.9792	1	2
40	0.9797	1	2
41	0.9801	1	2
42	0.9797	1	2
43	0.9802	1	2
44	0.9806	1	2
45	0.9811	1	2
46	0.9815	1	2
47	0.9817	1	2
48	0.9821	1	2
49	0.9823	1	2
50	0.9824	1	2
51	0.9827	1	2
52	0.9831	1	2
53	0.9834	1	2
54	0.9837	1	2
55	0.984	1	2
56	0.9843	1	2
57	0.984	1	2
58	0.9843	1	2
59	0.9846	1	2
60	0.9848	1	2
61	0.9851	1	2
62	0.9852	1	2
63	0.9854	1	2
64	0.9857	1	2
65	0.9859	1	2
66	0.9861	1	2
67	0.9863	1	2
68	0.9865	1	2
69	0.9867	1	2
70	0.9869	1	2
71	0.987	1	2
72	0.9871	1	2
73	0.9873	1	2
74	0.9854	1	2
75	0.9856	1	2
76	0.9852	1	2
77	0.9854	1	2
78	0.9856	1	2
79	0.9858	1	2
80	0.9854	1	2
81	0.9855	1	2
82	0.9857	1	2
83	0.9858	1	2
84	0.986	1	2
85	0.9862	1	2
86	0.9863	1	2
87	0.9865	1	2
88	0.9866	1	2
89	0.9867	1	2
90	0.9868	1	2
91	0.987	1	2
92	0.9871	1	2
93	0.9872	1	2
94	0.9874	1	2
95	0.9875	1	2
96	0.9876	1	2
97	0.9877	1	2
98	0.9878	1	2
99	0.9879	1	2
100	0.9881	1	2
101	0.9882	1	2
102	0.9883	1	2
103	0.9884	1	2
104	0.9885	1	2
105	0.9884	1	2
106	0.9884	1	2
107	0.9885	1	2
108	0.9834	1	2
109	0.9836	1	2
110	0.9837	1	2
111	0.983	1	2
112	0.9831	1	2
113	0.9833	1	2
114	0.9834	1	2
115	0.9835	1	2
116	0.9837	1	2
117	0.9838	1	2
118	0.984	1	2
119	0.9841	1	2
120	0.9842	1	2
121	0.9843	1	2
122	0.9844	1	2
123	0.9844	1	2
124	0.9837	1	2
125	0.9839	1	2
126	0.984	1	2
127	0.9841	1	2
128	0.9843	1	2
129	0.9843	1	2
130	0.9844	1	2
131	0.9845	1	2
132	0.9846	1	2
133	0.9838	1	2
134	0.984	1	2
135	0.9841	1	2
136	0.9842	1	2
137	0.9843	1	2
138	0.983	1	2
139	0.9822	1	2
140	0.9824	1	2
141	0.9825	1	2
142	0.9826	1	2
143	0.9827	1	2
144	0.9829	1	2
145	0.983	1	2
146	0.9831	1	2
147	0.9808	1	2
148	0.9808	1	2
149	0.981	1	2
150	0.9811	1	2
151	0.9812	1	2
152	0.9813	1	2
153	0.9814	1	2
154	0.9816	1	2
155	0.9817	1	2
156	0.9815	1	2
157	0.9817	1	2
158	0.9815	1	2
159	0.9816	1	2
160	0.9817	1	2
161	0.9815	1	2
162	0.9815	1	2
163	0.9816	1	2
164	0.9817	1	2
165	0.9818	1	2
166	0.9819	1	2
167	0.982	1	2
168	0.9821	1	2
169	0.9822	1	2
170	0.9796	1	2
171	0.9797	1	2
172	0.9798	1	2
173	0.9799	1	2
174	0.98	1	2
175	0.9801	1	2
176	0.9802	1	2
177	0.9803	1	2
178	0.9801	1	2
179	0.9802	1	2
180	0.9803	1	2
181	0.9804	1	2
182	0.9805	1	2
183	0.9806	1	2
184	0.9806	1	2
185	0.9807	1	2
186	0.9809	1	2
187	0.981	1	2
188	0.9811	1	2
189	0.9812	1	2
190	0.9812	1	2
191	0.9813	1	2
192	0.9814	1	2
193	0.9815	1	2
194	0.9815	1	2
195	0.9816	1	2
196	0.9817	1	2
197	0.9818	1	2
198	0.9819	1	2
199	0.9819	1	2
200	0.982	1	2
201	0.9821	1	2
202	0.9822	1	2
203	0.9823	1	2
204	0.982	1	2
205	0.982	1	2
206	0.9821	1	2
207	0.9822	1	2
208	0.9823	1	2
209	0.9824	1	2
210	0.9824	1	2
211	0.9825	1	2
212	0.9824	1	2
213	0.9824	1	2
214	0.9808	1	2
215	0.9808	1	2
216	0.9809	1	2
217	0.981	1	2
218	0.9811	1	2
219	0.9812	1	2
220	0.9813	1	2
221	0.9813	1	2
222	0.9814	1	2
223	0.9815	1	2
224	0.9815	1	2
225	0.9816	1	2
226	0.9817	1	2
227	0.9818	1	2
228	0.9818	1	2
229	0.9818	1	2
230	0.9818	1	2
231	0.9818	1	2
232	0.9819	1	2
233	0.9819	1	2
234	0.982	1	2
235	0.9821	1	2
236	0.9822	1	2
237	0.9822	1	2
238	0.9823	1	2
239	0.9824	1	2
240	0.9824	1	2
241	0.9825	1	2
242	0.9826	1	2
243	0.9825	1	2
244	0.9825	1	2
245	0.9826	1	2
246	0.9827	1	2
247	0.9827	1	2
248	0.9828	1	2
249	0.9828	1	2
250	0.9829	1	2
251	0.9808	1	2
252	0.9809	1	2
253	0.981	1	2
254	0.9811	1	2
255	0.9811	1	2
256	0.9812	1	2
257	0.9813	1	2
258	0.9814	1	2
259	0.9814	1	2
260	0.9812	1	2
261	0.9813	1	2
262	0.9813	1	2
263	0.9814	1	2
264	0.9815	1	2
265	0.9814	1	2
266	0.9815	1	2
267	0.9816	1	2
268	0.9816	1	2
269	0.9817	1	2
270	0.981	1	2
271	0.981	1	2
272	0.9811	1	2
273	0.9812	1	2
274	0.9812	1	2
275	0.9811	1	2
276	0.9799	1	2
277	0.98	1	2
278	0.98	1	2
279	0.9801	1	2
280	0.9802	1	2
281	0.9803	1	2
282	0.9803	1	2
283	0.9804	1	2
284	0.9805	1	2
285	0.9805	1	2
286	0.9806	1	2
287	0.9807	1	2
288	0.9807	1	2
289	0.9808	1	2
290	0.9808	1	2
291	0.9809	1	2
292	0.981	1	2
293	0.9808	1	2
294	0.9808	1	2
295	0.9809	1	2
296	0.9793	1	2
297	0.9794	1	2
298	0.9795	1	2
299	0.9795	1	2
300	0.9796	1	2
301	0.9796	1	2
302	0.9797	1	2
303	0.9797	1	2
304	0.9798	1	2
305	0.9798	1	2
306	0.9798	1	2
307	0.979	1	2
308	0.9791	1	2
309	0.9791	1	2
310	0.9792	1	2
311	0.9793	1	2
312	0.9793	1	2
313	0.9794	1	2
314	0.9794	1	2
315	0.9795	1	2
316	0.9795	1	2
317	0.9796	1	2
318	0.9797	1	2
319	0.9797	1	2
320	0.9798	1	2
321	0.9799	1	2
322	0.9799	1	2
323	0.98	1	2
324	0.98	1	2
325	0.9801	1	2
326	0.9801	1	2
327	0.9802	1	2
328	0.9803	1	2
329	0.9803	1	2
330	0.9804	1	2
331	0.9804	1	2
332	0.9805	1	2
333	0.9805	1	2
334	0.9806	1	2
335	0.9806	1	2
336	0.9807	1	2
337	0.9808	1	2
338	0.9808	1	2
339	0.9809	1	2
340	0.9809	1	2
341	0.981	1	2
342	0.981	1	2
343	0.981	1	2
344	0.9811	1	2
345	0.9811	1	2
346	0.9812	1	2
347	0.9812	1	2
348	0.9813	1	2
349	0.9813	1	2
350	0.9814	1	2
351	0.9813	1	2
352	0.9814	1	2
353	0.9814	1	2
354	0.9815	1	2
355	0.9815	1	2
356	0.9816	1	2
357	0.9816	1	2
358	0.9817	1	2
359	0.9817	1	2
360	0.9817	1	2
361	0.9818	1	2
362	0.9818	1	2
363	0.9819	1	2
364	0.9819	1	2
365	0.9819	1	2
366	0.9819	1	2
367	0.982	1	2
368	0.982	1	2
369	0.9821	1	2
370	0.9821	1	2
371	0.9821	1	2
372	0.9822	1	2
373	0.9822	1	2
374	0.9823	1	2
375	0.9823	1	2
376	0.9824	1	2
377	0.9824	1	2
378	0.9823	1	2
379	0.9824	1	2
380	0.9824	1	2
381	0.9825	1	2
382	0.9825	1	2
383	0.9825	1	2
384	0.9826	1	2
385	0.9826	1	2
386	0.9827	1	2
387	0.9827	1	2
388	0.9827	1	2
389	0.9828	1	2
390	0.9828	1	2
391	0.9829	1	2
392	0.9829	1	2
393	0.9829	1	2
394	0.9829	1	2
395	0.983	1	2
396	0.983	1	2
397	0.9831	1	2
398	0.9831	1	2
399	0.9831	1	2
400	0.9831	1	2
401	0.9832	1	2
402	0.9832	1	2
403	0.9832	1	2
404	0.9832	1	2
405	0.9833	1	2
406	0.9833	1	2
407	0.9833	1	2
408	0.9834	1	2
409	0.9834	1	2
410	0.9835	1	2
411	0.9835	1	2
412	0.9823	1	2
413	0.9824	1	2
414	0.9824	1	2
415	0.9824	1	2
416	0.9823	1	2
417	0.9823	1	2
418	0.9824	1	2
419	0.9824	1	2
420	0.9824	1	2
421	0.9823	1	2
422	0.9821	1	2
423	0.9822	1	2
424	0.9822	1	2
425	0.9823	1	2
426	0.9823	1	2
427	0.9823	1	2
428	0.9822	1	2
429	0.9822	1	2
430	0.9823	1	2
431	0.9814	1	2
432	0.9814	1	2
433	0.9814	1	2
434	0.9815	1	2
435	0.9815	1	2
436	0.9815	1	2
437	0.9816	1	2
438	0.9816	1	2
439	0.9816	1	2
440	0.9817	1	2
441	0.9817	1	2
442	0.9817	1	2
443	0.9818	1	2
444	0.9818	1	2
445	0.9819	1	2
446	0.9819	1	2
447	0.982	1	2
448	0.982	1	2
449	0.9818	1	2
450	0.9818	1	2
451	0.9818	1	2
452	0.9819	1	2
453	0.9819	1	2
454	0.9819	1	2
455	0.982	1	2
456	0.982	1	2
457	0.982	1	2
458	0.9821	1	2
459	0.9821	1	2
460	0.9819	1	2
461	0.9819	1	2
462	0.9819	1	2
463	0.982	1	2
464	0.982	1	2
465	0.982	1	2
466	0.982	1	2
467	0.982	1	2
468	0.982	1	2
469	0.9821	1	2
470	0.9821	1	2
471	0.9821	1	2
472	0.9822	1	2
473	0.9822	1	2
474	0.9823	1	2
475	0.9823	1	2
476	0.9823	1	2
477	0.9824	1	2
478	0.9824	1	2
479	0.9824	1	2
480	0.9825	1	2
481	0.9825	1	2
482	0.9825	1	2
483	0.9826	1	2
484	0.9826	1	2
485	0.9826	1	2
486	0.9827	1	2
487	0.9827	1	2
488	0.9827	1	2
489	0.9828	1	2
490	0.9828	1	2
491	0.9828	1	2
492	0.9829	1	2
493	0.9829	1	2
494	0.9829	1	2
495	0.983	1	2
496	0.983	1	2
497	0.983	1	2
498	0.983	1	2
499	0.983	1	2
500	0.983	1	2
501	0.9831	1	2
502	0.9831	1	2
503	0.9831	1	2
504	0.9832	1	2
505	0.9832	1	2
506	0.9832	1	2
507	0.9833	1	2
508	0.9833	1	2
509	0.9827	1	2
510	0.9823	1	2
511	0.9821	1	2
512	0.9821	1	2
513	0.9821	1	2
514	0.9822	1	2
515	0.9822	1	2
516	0.9822	1	2
517	0.9823	1	2
518	0.9823	1	2
519	0.9823	1	2
520	0.9824	1	2
521	0.9824	1	2
522	0.9824	1	2
523	0.9825	1	2
524	0.9825	1	2
525	0.9825	1	2
526	0.9815	1	2
527	0.9815	1	2
528	0.9816	1	2
529	0.9816	1	2
530	0.9816	1	2
531	0.9817	1	2
532	0.981	1	2
533	0.9811	1	2
534	0.9811	1	2
535	0.9812	1	2
536	0.9812	1	2
537	0.9812	1	2
538	0.9813	1	2
539	0.9813	1	2
540	0.9813	1	2
541	0.9814	1	2
542	0.9814	1	2
543	0.9814	1	2
544	0.9814	1	2
545	0.9814	1	2
546	0.9814	1	2
547	0.9814	1	2
548	0.9814	1	2
549	0.9815	1	2
550	0.9815	1	2
551	0.9815	1	2
552	0.9815	1	2
553	0.9812	1	2
554	0.9813	1	2
555	0.9813	1	2
556	0.9813	1	2
557	0.9814	1	2
558	0.9814	1	2
559	0.9814	1	2
560	0.9814	1	2
561	0.9814	1	2
562	0.9815	1	2
563	0.9815	1	2
564	0.9815	1	2
565	0.9815	1	2
566	0.9816	1	2
567	0.9816	1	2
568	0.9816	1	2
569	0.9816	1	2
570	0.9817	1	2
571	0.9817	1	2
572	0.9816	1	2
573	0.9816	1	2
574	0.9817	1	2
575	0.9817	1	2
576	0.9817	1	2
577	0.9817	1	2
578	0.9817	1	2
579	0.9818	1	2
580	0.9818	1	2
581	0.9818	1	2
582	0.9818	1	2
583	0.9819	1	2
584	0.9817	1	2
585	0.9817	1	2
586	0.9817	1	2
587	0.9817	1	2
588	0.9817	1	2
589	0.9818	1	2
590	0.9818	1	2
591	0.9818	1	2
592	0.9819	1	2
593	0.9811	1	2
594	0.9811	1	2
595	0.9812	1	2
596	0.9811	1	2
597	0.9812	1	2
598	0.9812	1	2
599	0.9812	1	2
600	0.9812	1	2
601	0.9813	1	2
602	0.9813	1	2
603	0.9813	1	2
604	0.9814	1	2
605	0.9814	1	2
606	0.9814	1	2
607	0.9814	1	2
608	0.9814	1	2
609	0.9814	1	2
610	0.9814	1	2
611	0.9815	1	2
612	0.9815	1	2
613	0.9814	1	2
614	0.9812	1	2
615	0.9812	1	2
616	0.9812	1	2
617	0.9811	1	2
618	0.9811	1	2
619	0.9812	1	2
620	0.9812	1	2
621	0.9812	1	2
622	0.9812	1	2
623	0.9811	1	2
624	0.9812	1	2
625	0.9812	1	2
626	0.9812	1	2
627	0.9813	1	2
628	0.9813	1	2
629	0.9813	1	2
630	0.9813	1	2
631	0.9814	1	2
632	0.9814	1	2
633	0.9814	1	2
634	0.9809	1	2
635	0.9809	1	2
636	0.9809	1	2
637	0.981	1	2
638	0.981	1	2
639	0.981	1	2
640	0.9811	1	2
641	0.9811	1	2
642	0.9811	1	2
643	0.9811	1	2
644	0.9812	1	2
645	0.9812	1	2
646	0.9812	1	2
647	0.9812	1	2
648	0.9812	1	2
649	0.9812	1	2
650	0.9812	1	2
651	0.9812	1	2
652	0.9813	1	2
653	0.9813	1	2
654	0.9813	1	2
655	0.9813	1	2
656	0.9813	1	2
657	0.9813	1	2
658	0.9814	1	2
659	0.9814	1	2
660	0.9814	1	2
661	0.9814	1	2
662	0.9815	1	2
663	0.9815	1	2
664	0.9815	1	2
665	0.9815	1	2
666	0.9815	1	2
667	0.9815	1	2
668	0.9816	1	2
669	0.9816	1	2
670	0.9816	1	2
671	0.9816	1	2
672	0.9816	1	2
673	0.9816	1	2
674	0.9816	1	2
675	0.9816	1	2
676	0.9816	1	2
677	0.9817	1	2
678	0.9817	1	2
679	0.9817	1	2
680	0.9817	1	2
681	0.9817	1	2
682	0.9817	1	2
683	0.9818	1	2
684	0.9818	1	2
685	0.9818	1	2
686	0.9818	1	2
687	0.9819	1	2
688	0.9819	1	2
689	0.9819	1	2
690	0.9819	1	2
691	0.9819	1	2
692	0.9819	1	2
693	0.982	1	2
694	0.982	1	2
695	0.9815	1	2
696	0.9811	1	2
697	0.9811	1	2
698	0.9812	1	2
699	0.9812	1	2
700	0.9812	1	2
701	0.9812	1	2
702	0.9813	1	2
703	0.9813	1	2
704	0.9808	1	2
705	0.9808	1	2
706	0.9809	1	2
707	0.9809	1	2
708	0.9809	1	2
709	0.9809	1	2
710	0.9809	1	2
711	0.9809	1	2
712	0.9809	1	2
713	0.9809	1	2
714	0.9809	1	2
715	0.9809	1	2
716	0.9809	1	2
717	0.981	1	2
718	0.981	1	2
719	0.981	1	2
720	0.981	1	2
721	0.9811	1	2
722	0.9811	1	2
723	0.9811	1	2
724	0.9811	1	2
725	0.9812	1	2
726	0.9812	1	2
727	0.9811	1	2
728	0.9811	1	2
729	0.9812	1	2
730	0.9812	1	2
731	0.9812	1	2
732	0.9812	1	2
733	0.9812	1	2
734	0.9813	1	2
735	0.9808	1	2
736	0.9808	1	2
737	0.9809	1	2
738	0.9809	1	2
739	0.9809	1	2
740	0.9809	1	2
741	0.981	1	2
742	0.981	1	2
743	0.981	1	2
744	0.981	1	2
745	0.9811	1	2
746	0.9811	1	2
747	0.9811	1	2
748	0.9811	1	2
749	0.9812	1	2
750	0.9812	1	2
751	0.9812	1	2
752	0.9812	1	2
753	0.9812	1	2
754	0.9812	1	2
755	0.9813	1	2
756	0.9812	1	2
757	0.9813	1	2
758	0.9813	1	2
759	0.9813	1	2
760	0.9813	1	2
761	0.9814	1	2
762	0.9814	1	2
763	0.9814	1	2
764	0.9814	1	2
765	0.9815	1	2
766	0.9814	1	2
767	0.9814	1	2
768	0.9813	1	2
769	0.9813	1	2
770	0.9812	1	2
771	0.9813	1	2
772	0.9813	1	2
773	0.9813	1	2
774	0.9813	1	2
775	0.9814	1	2
776	0.9814	1	2
777	0.9814	1	2
778	0.9814	1	2
779	0.9814	1	2
780	0.9815	1	2
781	0.9814	1	2
782	0.9814	1	2
783	0.9815	1	2
784	0.9815	1	2
785	0.9815	1	2
786	0.9815	1	2
787	0.9815	1	2
788	0.9816	1	2
789	0.9816	1	2
790	0.9816	1	2
791	0.9816	1	2
792	0.9816	1	2
793	0.9817	1	2
794	0.9817	1	2
795	0.9817	1	2
796	0.9817	1	2
797	0.9818	1	2
798	0.9818	1	2
799	0.9818	1	2
800	0.9818	1	2
801	0.9818	1	2
802	0.9819	1	2
803	0.9815	1	2
804	0.9814	1	2
805	0.9814	1	2
806	0.9814	1	2
807	0.9814	1	2
808	0.9814	1	2
809	0.9814	1	2
810	0.9814	1	2
811	0.9814	1	2
812	0.9814	1	2
813	0.9815	1	2
814	0.9815	1	2
815	0.9815	1	2
816	0.9815	1	2
817	0.9815	1	2
818	0.9815	1	2
819	0.9815	1	2
820	0.9815	1	2
821	0.9815	1	2
822	0.9816	1	2
823	0.9816	1	2
824	0.9815	1	2
825	0.9815	1	2
826	0.9815	1	2
827	0.9813	1	2
828	0.9813	1	2
829	0.9813	1	2
830	0.9813	1	2
831	0.9813	1	2
832	0.9814	1	2
833	0.9814	1	2
834	0.9814	1	2
835	0.9814	1	2
836	0.9815	1	2
837	0.9809	1	2
838	0.9809	1	2
839	0.981	1	2
840	0.981	1	2
841	0.981	1	2
842	0.981	1	2
843	0.981	1	2
844	0.9811	1	2
845	0.9811	1	2
846	0.9811	1	2
847	0.9811	1	2
848	0.9811	1	2
849	0.9811	1	2
850	0.981	1	2
851	0.981	1	2
852	0.981	1	2
853	0.9811	1	2
854	0.981	1	2
855	0.981	1	2
856	0.9811	1	2
857	0.9811	1	2
858	0.9811	1	2
859	0.9811	1	2
860	0.9811	1	2
861	0.9811	1	2
862	0.9811	1	2
863	0.9812	1	2
864	0.9812	1	2
865	0.9812	1	2
866	0.9812	1	2
867	0.9812	1	2
868	0.9812	1	2
869	0.9812	1	2
870	0.9812	1	2
871	0.9812	1	2
872	0.9813	1	2
873	0.9813	1	2
874	0.9813	1	2
875	0.9813	1	2
876	0.9813	1	2
877	0.9813	1	2
878	0.9814	1	2
879	0.9814	1	2
880	0.9814	1	2
881	0.9814	1	2
882	0.9814	1	2
883	0.9814	1	2
884	0.9815	1	2
885	0.9815	1	2
886	0.9815	1	2
887	0.9815	1	2
888	0.9815	1	2
889	0.9816	1	2
890	0.9816	1	2
891	0.9814	1	2
892	0.9814	1	2
893	0.9814	1	2
894	0.9814	1	2
895	0.9814	1	2
896	0.9815	1	2
897	0.9815	1	2
898	0.9815	1	2
899	0.9815	1	2
900	0.9815	1	2
901	0.9812	1	2
902	0.9812	1	2
903	0.9813	1	2
904	0.9813	1	2
905	0.9813	1	2
906	0.9813	1	2
907	0.9813	1	2
908	0.9813	1	2
909	0.9812	1	2
910	0.9812	1	2
911	0.9812	1	2
912	0.9812	1	2
913	0.9812	1	2
914	0.9813	1	2
915	0.9813	1	2
916	0.9813	1	2
917	0.9813	1	2
918	0.9813	1	2
919	0.9813	1	2
920	0.9813	1	2
921	0.9813	1	2
922	0.9814	1	2
923	0.9814	1	2
924	0.9814	1	2
925	0.9814	1	2
926	0.9814	1	2
927	0.9815	1	2
928	0.9815	1	2
929	0.9815	1	2
930	0.9815	1	2
931	0.9815	1	2
932	0.9816	1	2
933	0.9816	1	2
934	0.9816	1	2
935	0.9816	1	2
936	0.9816	1	2
937	0.9817	1	2
938	0.9817	1	2
939	0.9817	1	2
940	0.9814	1	2
941	0.9814	1	2
942	0.9814	1	2
943	0.9814	1	2
944	0.9814	1	2
945	0.9814	1	2
946	0.9815	1	2
947	0.9815	1	2
948	0.9815	1	2
949	0.9815	1	2
950	0.9815	1	2
951	0.9815	1	2
952	0.9816	1	2
953	0.9816	1	2
954	0.9816	1	2
955	0.9816	1	2
956	0.9816	1	2
957	0.9816	1	2
958	0.9816	1	2
959	0.9817	1	2
960	0.9816	1	2
961	0.9816	1	2
962	0.9812	1	2
963	0.9812	1	2
964	0.9812	1	2
965	0.9812	1	2
966	0.9813	1	2
967	0.9813	1	2
968	0.9813	1	2
969	0.9813	1	2
970	0.9813	1	2
971	0.9813	1	2
972	0.9811	1	2
973	0.9812	1	2
974	0.9812	1	2
975	0.9812	1	2
976	0.9812	1	2
977	0.9812	1	2
978	0.9813	1	2
979	0.9808	1	2
980	0.9809	1	2
981	0.9809	1	2
982	0.9809	1	2
983	0.9809	1	2
984	0.9809	1	2
985	0.9809	1	2
986	0.981	1	2
987	0.981	1	2
988	0.981	1	2
989	0.981	1	2
990	0.981	1	2
991	0.981	1	2
992	0.9811	1	2
993	0.981	1	2
994	0.981	1	2
995	0.981	1	2
996	0.981	1	2
997	0.9811	1	2
998	0.9811	1	2
999	0.9811	1	2
1000	0.9811	1	2
1001	0.9239	2	2
1002	0.9605	2	2
1003	0.9737	2	2
1004	0.9797	2	2
1005	0.9826	2	2
1006	0.9853	2	2
1007	0.9858	2	2
1008	0.9859	2	2
1009	0.9874	2	2
1010	0.9886	2	2
1011	0.9896	2	2
1012	0.9876	2	2
1013	0.9886	2	2
1014	0.988	2	2
1015	0.9888	2	2
1016	0.9895	2	2
1017	0.99	2	2
1018	0.9902	2	2
1019	0.9907	2	2
1020	0.9908	2	2
1021	0.9912	2	2
1022	0.9916	2	2
1023	0.992	2	2
1024	0.9923	2	2
1025	0.9919	2	2
1026	0.9918	2	2
1027	0.992	2	2
1028	0.9917	2	2
1029	0.9919	2	2
1030	0.9922	2	2
1031	0.9921	2	2
1032	0.9923	2	2
1033	0.9903	2	2
1034	0.9905	2	2
1035	0.9886	2	2
1036	0.9888	2	2
1037	0.989	2	2
1038	0.9892	2	2
1039	0.9895	2	2
1040	0.9898	2	2
1041	0.9898	2	2
1042	0.9897	2	2
1043	0.99	2	2
1044	0.9902	2	2
1045	0.9904	2	2
1046	0.9906	2	2
1047	0.9907	2	2
1048	0.9909	2	2
1049	0.9906	2	2
1050	0.9908	2	2
1051	0.9909	2	2
1052	0.9911	2	2
1053	0.982	2	2
1054	0.9823	2	2
1055	0.9826	2	2
1056	0.9829	2	2
1057	0.983	2	2
1058	0.9833	2	2
1059	0.9835	2	2
1060	0.9826	2	2
1061	0.9829	2	2
1062	0.9831	2	2
1063	0.9799	2	2
1064	0.9801	2	2
1065	0.9804	2	2
1066	0.9806	2	2
1067	0.9809	2	2
1068	0.9812	2	2
1069	0.9815	2	2
1070	0.9818	2	2
1071	0.9816	2	2
1072	0.9809	2	2
1073	0.9806	2	2
1074	0.9807	2	2
1075	0.981	2	2
1076	0.981	2	2
1077	0.9812	2	2
1078	0.9814	2	2
1079	0.9807	2	2
1080	0.9809	2	2
1081	0.9811	2	2
1082	0.9813	2	2
1083	0.9815	2	2
1084	0.98	2	2
1085	0.9803	2	2
1086	0.9804	2	2
1087	0.9807	2	2
1088	0.9808	2	2
1089	0.9809	2	2
1090	0.9811	2	2
1091	0.9809	2	2
1092	0.9807	2	2
1093	0.9809	2	2
1094	0.9811	2	2
1095	0.9812	2	2
1096	0.9814	2	2
1097	0.9803	2	2
1098	0.9804	2	2
1099	0.9806	2	2
1100	0.9808	2	2
1101	0.981	2	2
1102	0.9812	2	2
1103	0.9808	2	2
1104	0.981	2	2
1105	0.9811	2	2
1106	0.9764	2	2
1107	0.9767	2	2
1108	0.9768	2	2
1109	0.9757	2	2
1110	0.9756	2	2
1111	0.9752	2	2
1112	0.9754	2	2
1113	0.9756	2	2
1114	0.9758	2	2
1115	0.976	2	2
1116	0.9761	2	2
1117	0.9763	2	2
1118	0.9765	2	2
1119	0.9767	2	2
1120	0.9769	2	2
1121	0.9771	2	2
1122	0.9772	2	2
1123	0.9773	2	2
1124	0.9741	2	2
1125	0.9743	2	2
1126	0.9745	2	2
1127	0.9746	2	2
1128	0.9748	2	2
1129	0.975	2	2
1130	0.9752	2	2
1131	0.9754	2	2
1132	0.9756	2	2
1133	0.9757	2	2
1134	0.9759	2	2
1135	0.9761	2	2
1136	0.9762	2	2
1137	0.9764	2	2
1138	0.9765	2	2
1139	0.9767	2	2
1140	0.9768	2	2
1141	0.9767	2	2
1142	0.9769	2	2
1143	0.977	2	2
1144	0.9768	2	2
1145	0.9768	2	2
1146	0.9769	2	2
1147	0.9762	2	2
1148	0.9764	2	2
1149	0.9765	2	2
1150	0.9767	2	2
1151	0.9768	2	2
1152	0.9769	2	2
1153	0.9771	2	2
1154	0.9767	2	2
1155	0.9759	2	2
1156	0.976	2	2
1157	0.9762	2	2
1158	0.9763	2	2
1159	0.976	2	2
1160	0.9761	2	2
1161	0.9748	2	2
1162	0.975	2	2
1163	0.9751	2	2
1164	0.9753	2	2
1165	0.9754	2	2
1166	0.9756	2	2
1167	0.9757	2	2
1168	0.9759	2	2
1169	0.976	2	2
1170	0.9759	2	2
1171	0.976	2	2
1172	0.9761	2	2
1173	0.9762	2	2
1174	0.9764	2	2
1175	0.9765	2	2
1176	0.9766	2	2
1177	0.9768	2	2
1178	0.9769	2	2
1179	0.9769	2	2
1180	0.977	2	2
1181	0.9771	2	2
1182	0.9773	2	2
1183	0.9774	2	2
1184	0.9775	2	2
1185	0.9776	2	2
1186	0.9777	2	2
1187	0.9779	2	2
1188	0.978	2	2
1189	0.9781	2	2
1190	0.9782	2	2
1191	0.9783	2	2
1192	0.9782	2	2
1193	0.9783	2	2
1194	0.9784	2	2
1195	0.9785	2	2
1196	0.9785	2	2
1197	0.9786	2	2
1198	0.9787	2	2
1199	0.9788	2	2
1200	0.9788	2	2
1201	0.9788	2	2
1202	0.9789	2	2
1203	0.979	2	2
1204	0.9791	2	2
1205	0.9791	2	2
1206	0.9792	2	2
1207	0.9793	2	2
1208	0.9794	2	2
1209	0.9794	2	2
1210	0.9795	2	2
1211	0.9796	2	2
1212	0.9797	2	2
1213	0.9797	2	2
1214	0.9797	2	2
1215	0.9798	2	2
1216	0.9799	2	2
1217	0.9799	2	2
1218	0.98	2	2
1219	0.9801	2	2
1220	0.9801	2	2
1221	0.9802	2	2
1222	0.9803	2	2
1223	0.9804	2	2
1224	0.9805	2	2
1225	0.9806	2	2
1226	0.9802	2	2
1227	0.9803	2	2
1228	0.9804	2	2
1229	0.9805	2	2
1230	0.9805	2	2
1231	0.9787	2	2
1232	0.9782	2	2
1233	0.9782	2	2
1234	0.9783	2	2
1235	0.9784	2	2
1236	0.9785	2	2
1237	0.9786	2	2
1238	0.9786	2	2
1239	0.9787	2	2
1240	0.9788	2	2
1241	0.9789	2	2
1242	0.9789	2	2
1243	0.979	2	2
1244	0.9791	2	2
1245	0.9791	2	2
1246	0.9792	2	2
1247	0.9793	2	2
1248	0.9794	2	2
1249	0.9795	2	2
1250	0.9795	2	2
1251	0.9795	2	2
1252	0.9795	2	2
1253	0.9796	2	2
1254	0.9797	2	2
1255	0.9797	2	2
1256	0.9798	2	2
1257	0.9799	2	2
1258	0.98	2	2
1259	0.98	2	2
1260	0.98	2	2
1261	0.9801	2	2
1262	0.9802	2	2
1263	0.9802	2	2
1264	0.9803	2	2
1265	0.9804	2	2
1266	0.9801	2	2
1267	0.9802	2	2
1268	0.9803	2	2
1269	0.9804	2	2
1270	0.9804	2	2
1271	0.9805	2	2
1272	0.9805	2	2
1273	0.9806	2	2
1274	0.9806	2	2
1275	0.9807	2	2
1276	0.9803	2	2
1277	0.9803	2	2
1278	0.9804	2	2
1279	0.9804	2	2
1280	0.9805	2	2
1281	0.9805	2	2
1282	0.9806	2	2
1283	0.9793	2	2
1284	0.9794	2	2
1285	0.9795	2	2
1286	0.9795	2	2
1287	0.9796	2	2
1288	0.9796	2	2
1289	0.9797	2	2
1290	0.9798	2	2
1291	0.9798	2	2
1292	0.9799	2	2
1293	0.9783	2	2
1294	0.9783	2	2
1295	0.9784	2	2
1296	0.9785	2	2
1297	0.9785	2	2
1298	0.9786	2	2
1299	0.9785	2	2
1300	0.9786	2	2
1301	0.9786	2	2
1302	0.9787	2	2
1303	0.9788	2	2
1304	0.9789	2	2
1305	0.9789	2	2
1306	0.979	2	2
1307	0.979	2	2
1308	0.979	2	2
1309	0.979	2	2
1310	0.9791	2	2
1311	0.9792	2	2
1312	0.9792	2	2
1313	0.9793	2	2
1314	0.9793	2	2
1315	0.9793	2	2
1316	0.9793	2	2
1317	0.9793	2	2
1318	0.9794	2	2
1319	0.9795	2	2
1320	0.9795	2	2
1321	0.9796	2	2
1322	0.9797	2	2
1323	0.9797	2	2
1324	0.9797	2	2
1325	0.9798	2	2
1326	0.9798	2	2
1327	0.9799	2	2
1328	0.9799	2	2
1329	0.9798	2	2
1330	0.9797	2	2
1331	0.9797	2	2
1332	0.9794	2	2
1333	0.9795	2	2
1334	0.9793	2	2
1335	0.9794	2	2
1336	0.9794	2	2
1337	0.9795	2	2
1338	0.9795	2	2
1339	0.9796	2	2
1340	0.9796	2	2
1341	0.9797	2	2
1342	0.9797	2	2
1343	0.9798	2	2
1344	0.9798	2	2
1345	0.9799	2	2
1346	0.9799	2	2
1347	0.98	2	2
1348	0.98	2	2
1349	0.9801	2	2
1350	0.9801	2	2
1351	0.9802	2	2
1352	0.9802	2	2
1353	0.9802	2	2
1354	0.9802	2	2
1355	0.9803	2	2
1356	0.9803	2	2
1357	0.9802	2	2
1358	0.9803	2	2
1359	0.9803	2	2
1360	0.9804	2	2
1361	0.9804	2	2
1362	0.9804	2	2
1363	0.9805	2	2
1364	0.9805	2	2
1365	0.9805	2	2
1366	0.9806	2	2
1367	0.9806	2	2
1368	0.9807	2	2
1369	0.9807	2	2
1370	0.9808	2	2
1371	0.9808	2	2
1372	0.9809	2	2
1373	0.9809	2	2
1374	0.9805	2	2
1375	0.9805	2	2
1376	0.9806	2	2
1377	0.9806	2	2
1378	0.9806	2	2
1379	0.9807	2	2
1380	0.9807	2	2
1381	0.9808	2	2
1382	0.9808	2	2
1383	0.9809	2	2
1384	0.9809	2	2
1385	0.981	2	2
1386	0.981	2	2
1387	0.981	2	2
1388	0.9811	2	2
1389	0.9811	2	2
1390	0.9812	2	2
1391	0.9812	2	2
1392	0.9813	2	2
1393	0.9813	2	2
1394	0.9813	2	2
1395	0.9814	2	2
1396	0.9814	2	2
1397	0.9815	2	2
1398	0.9815	2	2
1399	0.9812	2	2
1400	0.9813	2	2
1401	0.9813	2	2
1402	0.9812	2	2
1403	0.9813	2	2
1404	0.9813	2	2
1405	0.9814	2	2
1406	0.9814	2	2
1407	0.9814	2	2
1408	0.9815	2	2
1409	0.9815	2	2
1410	0.9816	2	2
1411	0.9816	2	2
1412	0.9816	2	2
1413	0.9817	2	2
1414	0.9817	2	2
1415	0.9817	2	2
1416	0.9817	2	2
1417	0.981	2	2
1418	0.9811	2	2
1419	0.9811	2	2
1420	0.9811	2	2
1421	0.9812	2	2
1422	0.9812	2	2
1423	0.9812	2	2
1424	0.9813	2	2
1425	0.9812	2	2
1426	0.9812	2	2
1427	0.9813	2	2
1428	0.9809	2	2
1429	0.9809	2	2
1430	0.981	2	2
1431	0.981	2	2
1432	0.9796	2	2
1433	0.9797	2	2
1434	0.9797	2	2
1435	0.9797	2	2
1436	0.9794	2	2
1437	0.9794	2	2
1438	0.9794	2	2
1439	0.9795	2	2
1440	0.9795	2	2
1441	0.9796	2	2
1442	0.9796	2	2
1443	0.9797	2	2
1444	0.9797	2	2
1445	0.9797	2	2
1446	0.9798	2	2
1447	0.9798	2	2
1448	0.9799	2	2
1449	0.9799	2	2
1450	0.9799	2	2
1451	0.98	2	2
1452	0.98	2	2
1453	0.9801	2	2
1454	0.9801	2	2
1455	0.9801	2	2
1456	0.9802	2	2
1457	0.9802	2	2
1458	0.9802	2	2
1459	0.9802	2	2
1460	0.9801	2	2
1461	0.9802	2	2
1462	0.9802	2	2
1463	0.9795	2	2
1464	0.9796	2	2
1465	0.9796	2	2
1466	0.9796	2	2
1467	0.9796	2	2
1468	0.9797	2	2
1469	0.9797	2	2
1470	0.9797	2	2
1471	0.9798	2	2
1472	0.9798	2	2
1473	0.9797	2	2
1474	0.9798	2	2
1475	0.9798	2	2
1476	0.9798	2	2
1477	0.9787	2	2
1478	0.9787	2	2
1479	0.9788	2	2
1480	0.9788	2	2
1481	0.9788	2	2
1482	0.9789	2	2
1483	0.9789	2	2
1484	0.9789	2	2
1485	0.979	2	2
1486	0.9787	2	2
1487	0.9787	2	2
1488	0.9786	2	2
1489	0.9786	2	2
1490	0.9787	2	2
1491	0.9787	2	2
1492	0.9787	2	2
1493	0.9788	2	2
1494	0.9788	2	2
1495	0.9789	2	2
1496	0.9789	2	2
1497	0.9789	2	2
1498	0.979	2	2
1499	0.979	2	2
1500	0.979	2	2
1501	0.9791	2	2
1502	0.9791	2	2
1503	0.9791	2	2
1504	0.9792	2	2
1505	0.9792	2	2
1506	0.9792	2	2
1507	0.9793	2	2
1508	0.9793	2	2
1509	0.9783	2	2
1510	0.9783	2	2
1511	0.9783	2	2
1512	0.9783	2	2
1513	0.9784	2	2
1514	0.9784	2	2
1515	0.9784	2	2
1516	0.9785	2	2
1517	0.9785	2	2
1518	0.9785	2	2
1519	0.9785	2	2
1520	0.9786	2	2
1521	0.9785	2	2
1522	0.9785	2	2
1523	0.9786	2	2
1524	0.9786	2	2
1525	0.9786	2	2
1526	0.9777	2	2
1527	0.9777	2	2
1528	0.9777	2	2
1529	0.9778	2	2
1530	0.9778	2	2
1531	0.9779	2	2
1532	0.9777	2	2
1533	0.9777	2	2
1534	0.9777	2	2
1535	0.9778	2	2
1536	0.9778	2	2
1537	0.9778	2	2
1538	0.9778	2	2
1539	0.9779	2	2
1540	0.9779	2	2
1541	0.978	2	2
1542	0.978	2	2
1543	0.978	2	2
1544	0.9781	2	2
1545	0.9781	2	2
1546	0.978	2	2
1547	0.9781	2	2
1548	0.978	2	2
1549	0.9781	2	2
1550	0.9781	2	2
1551	0.9781	2	2
1552	0.9782	2	2
1553	0.9782	2	2
1554	0.9782	2	2
1555	0.9782	2	2
1556	0.9783	2	2
1557	0.9783	2	2
1558	0.9772	2	2
1559	0.9772	2	2
1560	0.9773	2	2
1561	0.9773	2	2
1562	0.9773	2	2
1563	0.9773	2	2
1564	0.9774	2	2
1565	0.9774	2	2
1566	0.9775	2	2
1567	0.9775	2	2
1568	0.9775	2	2
1569	0.9776	2	2
1570	0.9776	2	2
1571	0.9776	2	2
1572	0.9777	2	2
1573	0.9777	2	2
1574	0.9777	2	2
1575	0.9778	2	2
1576	0.9778	2	2
1577	0.9778	2	2
1578	0.9778	2	2
1579	0.9778	2	2
1580	0.9778	2	2
1581	0.9779	2	2
1582	0.9779	2	2
1583	0.9779	2	2
1584	0.9779	2	2
1585	0.9779	2	2
1586	0.9779	2	2
1587	0.978	2	2
1588	0.978	2	2
1589	0.978	2	2
1590	0.978	2	2
1591	0.978	2	2
1592	0.9781	2	2
1593	0.9781	2	2
1594	0.9781	2	2
1595	0.9781	2	2
1596	0.9781	2	2
1597	0.9782	2	2
1598	0.9782	2	2
1599	0.9782	2	2
1600	0.9783	2	2
1601	0.9783	2	2
1602	0.9783	2	2
1603	0.9784	2	2
1604	0.9784	2	2
1605	0.9784	2	2
1606	0.9785	2	2
1607	0.9783	2	2
1608	0.9783	2	2
1609	0.9784	2	2
1610	0.9784	2	2
1611	0.9784	2	2
1612	0.9785	2	2
1613	0.9785	2	2
1614	0.9785	2	2
1615	0.9786	2	2
1616	0.9786	2	2
1617	0.9786	2	2
1618	0.9787	2	2
1619	0.9787	2	2
1620	0.9787	2	2
1621	0.9787	2	2
1622	0.9788	2	2
1623	0.9788	2	2
1624	0.9788	2	2
1625	0.9788	2	2
1626	0.9789	2	2
1627	0.9789	2	2
1628	0.9789	2	2
1629	0.979	2	2
1630	0.979	2	2
1631	0.979	2	2
1632	0.979	2	2
1633	0.979	2	2
1634	0.9789	2	2
1635	0.9789	2	2
1636	0.979	2	2
1637	0.979	2	2
1638	0.979	2	2
1639	0.9791	2	2
1640	0.9791	2	2
1641	0.9791	2	2
1642	0.9791	2	2
1643	0.9791	2	2
1644	0.9791	2	2
1645	0.9792	2	2
1646	0.9792	2	2
1647	0.9792	2	2
1648	0.9792	2	2
1649	0.9792	2	2
1650	0.9792	2	2
1651	0.9793	2	2
1652	0.9793	2	2
1653	0.9793	2	2
1654	0.9787	2	2
1655	0.9788	2	2
1656	0.9788	2	2
1657	0.9788	2	2
1658	0.9788	2	2
1659	0.9789	2	2
1660	0.9789	2	2
1661	0.9789	2	2
1662	0.979	2	2
1663	0.979	2	2
1664	0.979	2	2
1665	0.979	2	2
1666	0.9791	2	2
1667	0.979	2	2
1668	0.9791	2	2
1669	0.9791	2	2
1670	0.9791	2	2
1671	0.9791	2	2
1672	0.9792	2	2
1673	0.9792	2	2
1674	0.9792	2	2
1675	0.9792	2	2
1676	0.9793	2	2
1677	0.9792	2	2
1678	0.9793	2	2
1679	0.9793	2	2
1680	0.9793	2	2
1681	0.9793	2	2
1682	0.9794	2	2
1683	0.9794	2	2
1684	0.9794	2	2
1685	0.9795	2	2
1686	0.9795	2	2
1687	0.9795	2	2
1688	0.9795	2	2
1689	0.9796	2	2
1690	0.9796	2	2
1691	0.9796	2	2
1692	0.9796	2	2
1693	0.9796	2	2
1694	0.9796	2	2
1695	0.9797	2	2
1696	0.9797	2	2
1697	0.9794	2	2
1698	0.9795	2	2
1699	0.9795	2	2
1700	0.9795	2	2
1701	0.9795	2	2
1702	0.9796	2	2
1703	0.9796	2	2
1704	0.9796	2	2
1705	0.9796	2	2
1706	0.979	2	2
1707	0.979	2	2
1708	0.979	2	2
1709	0.979	2	2
1710	0.979	2	2
1711	0.9791	2	2
1712	0.9791	2	2
1713	0.9787	2	2
1714	0.9787	2	2
1715	0.9788	2	2
1716	0.9788	2	2
1717	0.9788	2	2
1718	0.9782	2	2
1719	0.9782	2	2
1720	0.9783	2	2
1721	0.9783	2	2
1722	0.9783	2	2
1723	0.9784	2	2
1724	0.9784	2	2
1725	0.9784	2	2
1726	0.9781	2	2
1727	0.9781	2	2
1728	0.9782	2	2
1729	0.9782	2	2
1730	0.9781	2	2
1731	0.9781	2	2
1732	0.9781	2	2
1733	0.9781	2	2
1734	0.9782	2	2
1735	0.9782	2	2
1736	0.9782	2	2
1737	0.9782	2	2
1738	0.9782	2	2
1739	0.9783	2	2
1740	0.9783	2	2
1741	0.9783	2	2
1742	0.9783	2	2
1743	0.9784	2	2
1744	0.9784	2	2
1745	0.9784	2	2
1746	0.9785	2	2
1747	0.9785	2	2
1748	0.9785	2	2
1749	0.9785	2	2
1750	0.9786	2	2
1751	0.9786	2	2
1752	0.9786	2	2
1753	0.9786	2	2
1754	0.9787	2	2
1755	0.9787	2	2
1756	0.9787	2	2
1757	0.9787	2	2
1758	0.9788	2	2
1759	0.9788	2	2
1760	0.9788	2	2
1761	0.9788	2	2
1762	0.9789	2	2
1763	0.9789	2	2
1764	0.9789	2	2
1765	0.9789	2	2
1766	0.9789	2	2
1767	0.9789	2	2
1768	0.9789	2	2
1769	0.9789	2	2
1770	0.9789	2	2
1771	0.9789	2	2
1772	0.9789	2	2
1773	0.979	2	2
1774	0.979	2	2
1775	0.979	2	2
1776	0.979	2	2
1777	0.9789	2	2
1778	0.9789	2	2
1779	0.9789	2	2
1780	0.9789	2	2
1781	0.9789	2	2
1782	0.979	2	2
1783	0.979	2	2
1784	0.979	2	2
1785	0.979	2	2
1786	0.9791	2	2
1787	0.9791	2	2
1788	0.9791	2	2
1789	0.979	2	2
1790	0.979	2	2
1791	0.979	2	2
1792	0.979	2	2
1793	0.9791	2	2
1794	0.9791	2	2
1795	0.9791	2	2
1796	0.9791	2	2
1797	0.9792	2	2
1798	0.9792	2	2
1799	0.9792	2	2
1800	0.9792	2	2
1801	0.9792	2	2
1802	0.9786	2	2
1803	0.9786	2	2
1804	0.9786	2	2
1805	0.9787	2	2
1806	0.9787	2	2
1807	0.9787	2	2
1808	0.9787	2	2
1809	0.9788	2	2
1810	0.9788	2	2
1811	0.9788	2	2
1812	0.9788	2	2
1813	0.9789	2	2
1814	0.9789	2	2
1815	0.9789	2	2
1816	0.9789	2	2
1817	0.9789	2	2
1818	0.9789	2	2
1819	0.9789	2	2
1820	0.979	2	2
1821	0.979	2	2
1822	0.979	2	2
1823	0.979	2	2
1824	0.979	2	2
1825	0.9791	2	2
1826	0.9791	2	2
1827	0.9791	2	2
1828	0.9791	2	2
1829	0.9791	2	2
1830	0.9792	2	2
1831	0.9792	2	2
1832	0.9792	2	2
1833	0.9792	2	2
1834	0.9793	2	2
1835	0.9793	2	2
1836	0.9793	2	2
1837	0.9792	2	2
1838	0.9792	2	2
1839	0.9792	2	2
1840	0.9792	2	2
1841	0.9792	2	2
1842	0.9792	2	2
1843	0.9792	2	2
1844	0.9792	2	2
1845	0.9793	2	2
1846	0.9793	2	2
1847	0.9793	2	2
1848	0.9793	2	2
1849	0.9793	2	2
1850	0.9794	2	2
1851	0.9794	2	2
1852	0.9794	2	2
1853	0.9794	2	2
1854	0.9794	2	2
1855	0.9794	2	2
1856	0.9795	2	2
1857	0.9795	2	2
1858	0.9795	2	2
1859	0.9795	2	2
1860	0.9795	2	2
1861	0.9795	2	2
1862	0.9796	2	2
1863	0.9789	2	2
1864	0.9789	2	2
1865	0.9789	2	2
1866	0.9788	2	2
1867	0.9788	2	2
1868	0.9788	2	2
1869	0.9788	2	2
1870	0.9788	2	2
1871	0.9788	2	2
1872	0.9788	2	2
1873	0.9788	2	2
1874	0.9789	2	2
1875	0.9789	2	2
1876	0.9789	2	2
1877	0.9789	2	2
1878	0.9789	2	2
1879	0.9789	2	2
1880	0.9789	2	2
1881	0.979	2	2
1882	0.979	2	2
1883	0.979	2	2
1884	0.979	2	2
1885	0.979	2	2
1886	0.9791	2	2
1887	0.9791	2	2
1888	0.9791	2	2
1889	0.9791	2	2
1890	0.9792	2	2
1891	0.9792	2	2
1892	0.9792	2	2
1893	0.9792	2	2
1894	0.9792	2	2
1895	0.9792	2	2
1896	0.9793	2	2
1897	0.9793	2	2
1898	0.9793	2	2
1899	0.9793	2	2
1900	0.9793	2	2
1901	0.9794	2	2
1902	0.9794	2	2
1903	0.9794	2	2
1904	0.9794	2	2
1905	0.9794	2	2
1906	0.9794	2	2
1907	0.9794	2	2
1908	0.9794	2	2
1909	0.9794	2	2
1910	0.9795	2	2
1911	0.9795	2	2
1912	0.9795	2	2
1913	0.9795	2	2
1914	0.9795	2	2
1915	0.9796	2	2
1916	0.9796	2	2
1917	0.9795	2	2
1918	0.9795	2	2
1919	0.9796	2	2
1920	0.9796	2	2
1921	0.9796	2	2
1922	0.9796	2	2
1923	0.9797	2	2
1924	0.9797	2	2
1925	0.9797	2	2
1926	0.9797	2	2
1927	0.9796	2	2
1928	0.9796	2	2
1929	0.9797	2	2
1930	0.9797	2	2
1931	0.9797	2	2
1932	0.9797	2	2
1933	0.9797	2	2
1934	0.9797	2	2
1935	0.9797	2	2
1936	0.9797	2	2
1937	0.9797	2	2
1938	0.9797	2	2
1939	0.9797	2	2
1940	0.9797	2	2
1941	0.9797	2	2
1942	0.9797	2	2
1943	0.9797	2	2
1944	0.9797	2	2
1945	0.9797	2	2
1946	0.9798	2	2
1947	0.9797	2	2
1948	0.9797	2	2
1949	0.9798	2	2
1950	0.9798	2	2
1951	0.9798	2	2
1952	0.9798	2	2
1953	0.9798	2	2
1954	0.9798	2	2
1955	0.9799	2	2
1956	0.9799	2	2
1957	0.9799	2	2
1958	0.9799	2	2
1959	0.9799	2	2
1960	0.9799	2	2
1961	0.98	2	2
1962	0.9799	2	2
1963	0.9799	2	2
1964	0.9799	2	2
1965	0.9799	2	2
1966	0.9799	2	2
1967	0.9799	2	2
1968	0.9798	2	2
1969	0.9799	2	2
1970	0.9799	2	2
1971	0.9799	2	2
1972	0.9799	2	2
1973	0.9799	2	2
1974	0.9799	2	2
1975	0.98	2	2
1976	0.98	2	2
1977	0.98	2	2
1978	0.98	2	2
1979	0.98	2	2
1980	0.98	2	2
1981	0.98	2	2
1982	0.9801	2	2
1983	0.9801	2	2
1984	0.9801	2	2
1985	0.9801	2	2
1986	0.9801	2	2
1987	0.9801	2	2
1988	0.9801	2	2
1989	0.9802	2	2
1990	0.9802	2	2
1991	0.9801	2	2
1992	0.9801	2	2
1993	0.9801	2	2
1994	0.9801	2	2
1995	0.9802	2	2
1996	0.9802	2	2
1997	0.9801	2	2
1998	0.9801	2	2
1999	0.9802	2	2
[truncated: 58,001 more rows]
